# Supplementary material for: Genetics of zonal leaf chlorosis and genetic linkage to a major gene regulating skin anthocyanin production (MdMYB1) in the apple (Malus × domestica) cultivar Honeycrisp
Source: PLoS One. 2019 Jan 28;14(1):e0210611. doi: 10.1371/journal.pone.0210611 (PMC6349313; doi:10.1371/journal.pone.0210611)
Supplement: S1 Table — Numbers in parentheses represent the total number of genotypes and their replicates evaluated. (XLSX) [file pone.0210611.s001.xlsx]

## Sheet: TS1
Table S1. Biparental families and sample sizes evaluated in total and per year for QTL analyses for zonal leaf chlorosis.
Parent 1	Parent 2	Total family size (between all years evaluated)	2014	2015	2016
'Honeycrisp'	'Monark'	88(171)	86(163)	85(159)	87(167)
'Honeycrisp'	'Jonafree'	57(107)	56(97)	57(106)	56(100)
'Honeycrisp'	'Pitmaston Pineapple'	59(113)	58(109)	59(111)	59(110)
'Honeycrisp'	MN1702	49(95)	48(86)	49(89)	49(91)
'Honeycrisp'	MN1764	156(348)	156(310)	155(319)	155(332)
'MN55'	'Minneiska'	152	NA	NA	152
	Totals:	561(986)	404(765)	405(784)	558 (952)
The family size column represents the total number of individuals evaluated in each family across all years in the study. The numbers in parentheses represent the total number of trees evaluated including replications of individuals.
