# Supplementary material for: Genetics of zonal leaf chlorosis and genetic linkage to a major gene regulating skin anthocyanin production (MdMYB1) in the apple (Malus × domestica) cultivar Honeycrisp
Source: PLoS One. 2019 Jan 28;14(1):e0210611. doi: 10.1371/journal.pone.0210611 (PMC6349313; doi:10.1371/journal.pone.0210611)
Supplement: S2 Table — (XLSX) [file pone.0210611.s002.xlsx]

## Sheet: readme
Creator: Nicholas Howard
Date created: 4/June/2018
###File description###
This file contains raw SNP call and phenotype data used in the journal article titled "Genetics of zonal leaf chlorosis and linkage to a major gene regulating skin anthocyanin production (MdMYB1) in the apple (Malus × domestica) cultivar Honeycrisp" submitted to PLOS ONE in 2018. Many individuals in this dataset and evaluated in this study are part of a larger RosBREED dataset that will be made a…
COLUMN	Header_name	DESCRIPTIONS
A	Index	Names of seedling individuals evaluated in the study
B	Parent1	First parent of seedling
C	Parent2	Second parent of seedling
D	CHLR_2014	Chlorosis score, 2014
E	CHLR_2015	Chlorosis score, 2015
F	CHLR_2016	Chlorosis score, 2016
G	CHLR_AVG	Chlorosis score, average between 2014-2016
H	Col_P_2015	Color score, 2015
I	Col_P_2016	Color score, 2016
J-AWT	(various numbers)	The header name reflects the marker index numbers from the 8K SNP array organized by marker sort order. Meta data for all of these markers and the genetic map used are available in the following publication: Howard NP, Van De Weg E, Bedford DS, Peace CP, Vanderzande S, Clark MD, Teh SL, Cai L, Luby JJ. Elucidation of the ‘Honeycrisp’pedigree through haplotype analysis with a multi-family integrat…

## Sheet: TS2
Index	Parent1	Parent2	CHLR_2014	CHLR_2015	CHLR_2016	CHLR_AVG	Col_P_2015	Col_P_2016	1897	5444	5108	3225	3252	545	5058	113	7972	3459	2260	4332	7545	4331	8364	8370	696	3990	3996	2309	2310	7204	5426	4032	666	2375	4098	2410	8443	5542	2431	6796	4149	5556	87	3008	3537	4206	5614	690	7419
AD110	Honeycrisp	Jonafree	0.5	0	0	0.2	-	4	AB	BB	BB	AA	AA	BB	BB	AB	AA	AA	AA	BB	AA	BB	AA	AA	AA	AB	AA	AA	AA	AB	BB	AB	AA	AA	BB	AA	AA	AB	AB	AB	AB	AB	AB	AB	AB	AB	AB	AB	AB
AL132	Honeycrisp	Jonafree	0	0	0.5	0.167	-	3	AB	AB	AB	AB	AA	BB	AB	AB	AA	AA	AA	BB	AA	BB	AA	AA	AA	AB	AA	AA	AA	AB	BB	AB	AA	AA	BB	AA	AA	AB	AB	AB	AB	AB	AB	AB	AB	AB	AB	AB	AB
AL133	Honeycrisp	Jonafree	0	0.5	0	0.167	5	4	AB	AB	AB	AB	AA	BB	AB	AB	AA	AA	AA	BB	AA	BB	AA	AA	AA	AB	AA	AA	AA	AB	BB	AB	AA	AA	BB	AA	AA	AB	AB	AB	AB	AB	AB	AB	AB	BB	AB	AA	BB
AL134	Honeycrisp	Jonafree	0	0.5	0	0.2	3.5	3.5	AB	BB	BB	AA	AA	BB	BB	AB	AA	AA	AA	BB	AA	AB	AA	AA	AA	AB	AA	AA	AA	AB	BB	AB	AA	AA	BB	AA	AA	AB	AB	AB	AB	AB	AB	AB	AB	AB	AB	AB	BB
AL139	Honeycrisp	Jonafree	0	0.5	0	0.167	-	-	AB	BB	BB	AA	AA	BB	BB	AB	AA	AA	AA	BB	AA	AB	AA	AA	AA	AB	AA	AA	AA	AB	BB	AB	AA	AA	BB	AA	AA	AB	AB	AB	AB	AB	AB	--	AB	AB	AB	AB	AB
AL148	Honeycrisp	Jonafree	0	0	0	0	5	1	AB	AB	AB	AB	AA	BB	AB	AB	AA	AA	AA	BB	AA	BB	AA	AA	AA	AB	AA	AA	AA	AB	BB	AB	AA	AA	BB	AA	AA	AB	AB	AB	AB	AB	AB	AB	AB	AB	AB	AB	AB
AL149	Honeycrisp	Jonafree	0	0	0	0	3	-	AB	AB	AB	AB	AA	BB	AB	AB	AA	AA	AA	BB	AA	BB	AA	AA	AA	AB	AA	AA	AA	AB	BB	AB	AA	AA	BB	AA	AA	AB	AB	AB	AB	AB	AB	AB	AB	AB	AB	AB	AB
AM022	Jonafree	Honeycrisp	0	0.5	1.5	0.667	5	1	AB	BB	BB	AA	AA	BB	BB	AB	AA	AA	AA	BB	AA	AB	AA	AA	AA	AB	AA	AA	AA	AB	BB	AB	AA	AA	BB	AA	AA	AB	AB	AB	AB	AB	AB	AB	AB	BB	AB	AA	BB
AM024	Jonafree	Honeycrisp	0	0.5	0	0.167	3	2.5	BB	BB	BB	AA	AA	BB	BB	BB	AA	AA	AA	BB	AA	AB	AA	AA	AA	AB	AA	AA	AA	AB	BB	AB	AA	AA	BB	AA	AA	AB	AB	AB	AB	AB	AB	AB	AB	BB	AB	AA	BB
AM028	Jonafree	Honeycrisp	0.5	1	0.5	0.667	4	4	AB	AB	AB	AB	AA	BB	AB	AB	AA	AA	AA	BB	AA	AB	AA	AA	AA	AB	AA	AA	AA	AB	BB	AB	AA	AA	BB	AA	AA	AB	AB	AB	AB	AB	AB	AB	AB	AB	AB	AB	AB
AM029	Jonafree	Honeycrisp	0	0	1	0.333	-	4	AA	AB	AB	AB	AA	BB	AB	AA	AA	AA	AA	BB	AA	BB	AA	AA	AA	AB	AA	AA	AA	AB	BB	AB	AA	AA	BB	AA	AA	AB	AB	AB	AB	AB	AB	AB	AB	AB	AB	AB	AB
AM033	Jonafree	Honeycrisp	0	0	0	0	-	1	AB	AB	AB	AB	AA	BB	AB	AB	AA	AA	AA	BB	AA	BB	AA	AA	AA	AB	AA	AA	AA	AB	BB	AB	AA	AA	BB	AA	AA	AB	AB	AB	AB	AB	AB	AB	AB	BB	AB	AA	BB
AM035	Jonafree	Honeycrisp	1	0.5	2.5	1.333	-	-	AB	BB	BB	AA	AA	BB	BB	AB	AA	AA	AA	BB	AA	AB	AA	AA	AA	AB	AA	AA	AA	AB	BB	AB	AA	AA	BB	AA	AA	AB	AB	AB	AB	AB	AB	AB	AB	BB	AB	AA	BB
AM037	Jonafree	Honeycrisp	0.5	0	0.5	0.333	-	3	AB	BB	BB	AA	AA	BB	BB	AB	AA	AA	AA	BB	AA	AB	AA	AA	AA	AB	AA	AA	AA	AB	BB	AB	AA	AA	BB	AA	AA	AB	AB	AB	AB	AB	AB	AB	AB	BB	AB	AA	BB
AM040	Jonafree	Honeycrisp	0.5	1	1	0.833	4.5	3.5	AB	BB	BB	AA	AA	BB	BB	AB	AA	AA	AA	BB	AA	AB	AA	AA	AA	AB	AA	AA	AA	AB	BB	AB	AA	AA	BB	AA	AA	AB	AB	AB	AB	AB	AB	AB	AB	BB	AB	AA	BB
AM042	Jonafree	Honeycrisp	0.5	0	0.5	0.333	4	3	BB	BB	BB	AA	AA	BB	BB	BB	AA	AA	AA	BB	AA	AB	AA	AA	AA	AB	AA	AA	AA	AB	BB	AB	AA	AA	BB	AA	AA	AB	AB	AB	AB	AB	AB	AB	AB	BB	AB	AA	BB
BB140	Honeycrisp	MN1702	1	1	0	0.667	3	3	AB	AB	AB	AA	AA	BB	BB	BB	AA	AA	AA	BB	AA	AA	AA	AA	AA	AA	AA	AB	AA	BB	AB	AB	AB	AA	BB	AB	AA	AB	AB	AB	AA	AB	BB	BB	AB	BB	AB	AB	BB
BB142	Honeycrisp	MN1702	0.5	0.5	0	0.333	-	3	AA	AB	AB	AB	AB	AB	AB	AA	AB	AB	AA	AB	AB	AB	AB	AB	AA	AB	AB	AA	AA	BB	BB	AA	AA	AA	BB	AB	AA	AB	AB	AB	AA	AB	BB	BB	AB	BB	AB	AB	BB
BB144	Honeycrisp	MN1702	0	0	0.5	0.167	4.5	4	AA	AB	AB	AB	AB	AB	AB	AA	AB	AB	AA	AB	AB	AB	AB	AB	AA	AB	AB	AA	AA	BB	BB	AA	AA	AA	BB	AA	AA	AA	BB	AA	AA	AA	BB	BB	AA	BB	AA	AA	BB
CD135	Honeycrisp	MN1764	0	0	0.5	0.167	-	-	AA	AA	AA	AB	AA	BB	AB	AA	AA	AA	AA	BB	AA	BB	AA	AA	AA	AB	AA	AA	AA	AB	BB	AB	AA	AA	BB	AA	AA	AB	AB	AB	AB	AB	AB	AB	AB	AB	AB	AB	AB
CD136	Honeycrisp	MN1764	0.5	0	3	0.8	-	2	AB	AB	AB	AA	AA	BB	BB	AB	AA	AA	AA	BB	AA	AB	AA	AA	AA	AB	AA	AA	AA	AB	BB	AB	AA	AA	BB	AA	AA	AB	AB	AB	AB	AB	AB	AB	AB	AB	AB	AB	AB
CD138	Honeycrisp	MN1764	0.5	0	0	0.167	-	3	AB	AB	AB	AA	AA	BB	BB	AB	AA	AA	AA	BB	AA	AB	AA	AA	AA	AB	AA	AA	AA	AB	BB	AB	AA	AA	BB	AA	AA	AB	AB	AB	AB	AB	AB	AB	AB	AB	AB	AB	AB
CD147	MN1764	Honeycrisp	0	0	0	0	-	3	AB	BB	BB	AA	AB	AB	BB	AB	AB	AB	AA	AB	AA	AA	AB	AB	AB	AA	AA	AA	AA	AB	BB	AB	AA	AA	BB	AA	AA	AB	AB	AB	AB	AB	AB	AB	AB	AB	AB	AB	AB
CD148	MN1764	Honeycrisp	1	0	0	0.25	-	2.5	AB	AB	AB	AB	AA	BB	AB	AA	AA	AA	AA	BB	AA	BB	AA	AA	AA	AB	AA	AA	AA	AB	BB	AB	AA	AA	BB	AA	AA	AB	AB	AB	AB	AB	AB	AB	AB	AB	AB	AB	AB
CD150	MN1764	Honeycrisp	-	-	-	-	-	4	AB	BB	BB	AA	AB	AB	BB	AB	AB	AB	AA	AB	AA	AA	AB	AB	AB	AA	AA	AA	AA	AB	BB	--	AA	AA	BB	AA	AA	AB	AB	AB	AB	AB	AB	AB	AB	AB	AB	AB	AB
CF099	MN1764	Honeycrisp	0	1	1	0.667	-	2	AB	AB	AB	AA	AA	BB	BB	AB	AA	AA	AA	BB	AA	AB	AA	AA	AA	AB	AA	AA	AA	AB	BB	AB	AA	AA	BB	AA	AA	AB	AB	AB	AB	AB	AB	AB	AB	AB	AB	AB	AB
CF100	MN1764	Honeycrisp	0.5	0.5	0.5	0.5	-	3	AA	AA	AA	AB	AB	AB	AB	AA	AB	AB	AA	AB	AA	AB	AB	AB	AB	AA	AA	AA	AA	AB	BB	AB	AA	AA	BB	AA	AA	AB	AB	AB	AB	AB	AB	AB	AB	AB	AB	AB	AB
CF101	MN1764	Honeycrisp	0	0	0.5	0.167	-	3	AA	AB	AB	AB	AB	AB	AB	AA	AB	AB	AA	AB	AA	AB	AB	AB	AB	AA	AA	AA	AA	AB	BB	AB	AA	AA	BB	AA	AA	AB	AB	AB	AB	AB	AB	AB	AB	AB	AB	AB	AB
CF102	MN1764	Honeycrisp	0	1	0.5	0.5	-	3	AB	AB	AB	AA	AA	BB	BB	AB	AA	AA	AA	BB	AA	AB	AA	AA	AA	AB	AA	AA	AA	AB	BB	AB	AA	AA	BB	AA	AA	AB	AB	AB	AB	AB	AB	AB	AB	AB	AB	AB	AB
CF103	MN1764	Honeycrisp	0.5	1.5	1	1	-	-	AB	BB	BB	AA	AB	AB	BB	AB	AB	AB	AA	AB	AA	AA	AB	AB	AB	AA	AA	AA	AA	AB	BB	AB	AA	AA	BB	AA	AA	AB	AB	AB	AB	AB	AB	AB	AB	AB	AB	AB	AB
CF104	MN1764	Honeycrisp	0	0	0.5	0.167	-	1	AA	AA	AA	AB	AA	BB	AB	AA	AA	AA	AA	BB	AA	BB	AA	AA	AA	AB	AA	AA	AA	AB	BB	--	AA	AA	BB	AA	AA	AB	AB	AB	AB	AB	AB	AB	AB	AB	AB	AB	AB
CF105	MN1764	Honeycrisp	0	0	0	0	-	1	AA	AA	AA	AB	AA	BB	AB	AA	AA	AA	AA	BB	AA	BB	AA	AA	AA	AB	AA	AA	AA	AB	BB	AB	AA	AA	BB	AA	AA	AB	AB	AB	AB	AB	AB	AB	AB	AB	AB	AB	AB
CF106	MN1764	Honeycrisp	0	0	0.5	0.167	-	3	AA	AB	AB	AB	AB	AB	AB	AA	AB	AB	AA	AB	AA	AB	AB	AB	AB	AA	AA	AA	AA	AB	BB	AB	AA	AA	BB	AA	AA	AB	AB	AB	AB	AB	AB	AB	AB	AB	AB	AB	AB
CF107	MN1764	Honeycrisp	0	1	0	0.4	-	2	AB	BB	BB	AA	AB	AB	BB	AB	AB	AB	AA	AB	AA	AA	AB	AB	AB	AA	AA	AA	AA	AB	BB	AB	AA	AA	BB	AA	AA	AB	AB	AB	AB	AB	AB	AB	AB	AB	AB	AB	AB
CF108	MN1764	Honeycrisp	0	0	0	0	-	-	AA	AA	AA	AB	AA	BB	AB	AA	AA	AA	AA	BB	AA	BB	AA	AA	AA	AB	AA	AA	AA	AB	BB	AB	AA	AA	BB	AA	AA	AB	AB	AB	AB	AB	AB	AB	AB	AB	AB	AB	AB
CF109	MN1764	Honeycrisp	0.5	0	1	0.5	-	3	AB	BB	BB	AA	AB	AB	BB	AB	AB	AB	AA	AB	AA	AA	AB	AB	AB	AA	AA	AA	AA	AB	BB	AB	AA	AA	BB	AA	AA	AB	AB	AB	AB	AB	AB	--	AB	AB	AB	AB	AB
CF110	MN1764	Honeycrisp	0	0	1	0.333	-	-	AB	AB	AB	AA	AA	BB	BB	AB	AA	AA	AA	BB	AA	AB	AA	AA	AA	AB	AA	AA	AA	AB	BB	AB	AA	AA	BB	AA	AA	AB	AB	AB	AB	AB	AB	AB	AB	AB	AB	AB	AB
CF111	MN1764	Honeycrisp	0	0	0	0	-	2	AB	AB	AB	AA	AA	BB	BB	AB	AA	AA	AA	BB	AA	AB	AA	AA	AA	AB	AA	AA	AA	AB	BB	AB	AA	AA	BB	AA	AA	AB	AB	AB	AB	AB	AB	AB	AB	AB	AB	AB	AB
CF112	MN1764	Honeycrisp	2	1	3	2	-	-	AB	AB	AB	AA	AA	BB	BB	AB	AA	AA	AA	BB	AA	AB	AA	AA	AA	AB	AA	AA	AA	AB	BB	AB	AA	AA	BB	AA	AA	AB	AB	AB	AB	AB	AB	AB	AB	AB	AB	AB	AB
CF113	MN1764	Honeycrisp	1	1	0	0.667	-	2.5	AB	AB	AB	AA	AA	BB	BB	AB	AA	AA	AA	BB	AA	AB	AA	AA	AA	AB	AA	AA	AA	AB	BB	AB	AA	AA	BB	AA	AA	AB	AB	AB	AB	AB	AB	AB	AB	AB	AB	AB	AB
CF114	MN1764	Honeycrisp	0	0	0.5	0.167	-	-	AA	AA	AA	AB	AA	BB	AB	AA	AA	AA	AA	BB	AA	BB	AA	AA	AA	AB	AA	AA	AA	AB	BB	AB	AA	AA	BB	AA	AA	AB	AB	AB	AB	AB	AB	AB	AB	AB	AB	AB	AB
CF115	MN1764	Honeycrisp	0	0	0.5	0.167	-	4	AB	BB	BB	AA	AB	AB	BB	AB	AB	AB	AA	AB	AA	AA	AB	AB	AB	AA	AA	AA	AA	AB	BB	AB	AA	AA	BB	AA	AA	AB	AB	AB	AB	AB	AB	AB	AB	AB	AB	AB	AB
CF116	MN1764	Honeycrisp	0	0	0	0	-	3	AB	BB	BB	AA	AB	AB	BB	AB	AB	AB	AA	AB	AA	AA	AB	AB	AB	AA	AA	AA	AA	AB	BB	AB	AA	AA	BB	AA	AA	AB	AB	AB	AB	AB	AB	AB	AB	AB	AB	AB	AB
CF117	MN1764	Honeycrisp	0	0.5	0.5	0.333	-	3	AB	AB	AB	AA	AA	BB	BB	AB	AA	AA	AA	BB	AA	AB	AA	AA	AA	AB	AA	AA	AA	AB	BB	AB	AA	AA	BB	AA	AA	AB	AB	AB	AB	AB	AB	AB	AB	AB	AB	AB	AB
CF118	MN1764	Honeycrisp	0	0	1.5	0.6	-	3.5	AA	AB	AB	AB	AB	AB	AB	AA	AB	AB	AA	AB	AA	AB	AB	AB	AB	AA	AA	AA	AA	AB	BB	AB	AA	AA	BB	AA	AA	AB	AB	AB	AB	AB	AB	AB	AB	AB	AB	AB	AB
CF119	MN1764	Honeycrisp	0	1.5	1.5	1	-	3.5	AB	BB	BB	AA	AB	AB	BB	AB	AB	AB	AA	AB	AA	AA	AB	AB	AB	AA	AA	AA	AA	AB	BB	AB	AA	AA	BB	AA	AA	AB	AB	AB	AB	AB	AB	--	AB	AB	AB	AB	AB
CF120	MN1764	Honeycrisp	1	0.5	1	0.833	-	3	AB	BB	BB	AA	AB	AB	BB	AB	AB	AB	AA	AB	AA	AA	AB	AB	AB	AA	AA	AA	AA	AB	BB	AB	AA	AA	BB	AA	AA	AB	AB	AB	AB	AB	AB	AB	AB	AB	AB	AB	AB
CF121	MN1764	Honeycrisp	0.5	0	0.5	0.333	-	1	AB	AB	AB	AA	AA	BB	BB	AB	AA	AA	AA	BB	AA	AB	AA	AA	AA	AB	AA	AA	AA	AB	BB	AB	AA	AA	BB	AA	AA	AB	AB	AB	AB	AB	AB	AB	AB	AB	AB	AB	AB
CF122	MN1764	Honeycrisp	0.5	0.5	1.5	0.833	-	3	AB	AB	AB	AA	AA	BB	BB	AB	AA	AA	AA	BB	AA	AB	AA	AA	AA	AB	AA	AA	AA	AB	BB	AB	AA	AA	BB	AA	AA	AB	AB	AB	AB	AB	AB	AB	AB	AB	AB	AB	AB
CF123	MN1764	Honeycrisp	0	0	0	0	-	1	AB	BB	BB	AA	AB	AB	BB	AB	AB	AB	AA	AB	AA	AA	AB	AB	AB	AA	AA	AA	AA	AB	BB	AB	AA	AA	BB	AA	AA	AB	AB	AB	AB	AB	AB	AB	AB	AB	AB	AB	AB
CF124	MN1764	Honeycrisp	0.5	0	0.5	0.333	-	3	AA	AB	AB	AB	AB	AB	AB	AA	AB	AB	AA	AB	AA	AB	AB	AB	AB	AA	AA	AA	AA	AB	BB	AB	AA	AA	BB	AA	AA	AB	AB	AB	AB	AB	AB	AB	AB	AB	AB	AB	AB
CF125	MN1764	Honeycrisp	0	0.5	1	0.5	-	3	AA	AB	AB	AB	AB	AB	AB	AA	AB	AB	AA	AB	AA	AB	AB	AB	AB	AA	AA	AA	AA	AB	BB	AB	AA	AA	BB	AA	AA	AB	AB	AB	AB	AB	AB	AB	AB	AB	AB	AB	AB
CF127	MN1764	Honeycrisp	0	0	0	0	-	3	AA	AB	AB	AB	AB	AB	AB	AA	AB	AB	AA	AB	AA	AB	AB	AB	AB	AA	AA	AA	AA	AB	BB	AB	AA	AA	BB	AA	AA	AB	AB	AB	AB	AB	AB	AB	AB	AB	AB	AB	AB
CF128	MN1764	Honeycrisp	0.5	0	0	0.167	-	-	AA	AB	AB	AB	AB	AB	AB	AA	AB	AB	AA	AB	AA	AB	AB	AB	AB	AA	AA	AA	AA	AB	BB	AB	AA	AA	BB	AA	AA	AB	AB	AB	AB	AB	AB	AB	AB	--	AB	AB	AB
CF129	MN1764	Honeycrisp	0	0	0	0	-	-	AA	AB	AB	AB	AB	AB	AB	AA	AB	AB	AA	AB	AA	AB	AB	AB	AB	AA	AA	AA	AA	AB	BB	AB	AA	AA	BB	AA	AA	AB	AB	AB	AB	AB	AB	AB	AB	AB	AB	AB	AB
CL120	MN1764	Honeycrisp	1	0	0.5	0.5	-	3	AB	AB	AB	AA	AA	BB	BB	AB	AA	AA	AA	BB	AA	AB	AA	AA	AA	AB	AA	AA	AA	AB	BB	AB	AA	AA	BB	AA	AA	AB	AB	AB	AB	AB	AB	AB	AB	AB	AB	AB	AB
CL121	MN1764	Honeycrisp	0	0	0.5	0.167	-	3	AA	AA	AA	AB	AA	BB	AB	AA	AA	AA	AA	BB	AA	BB	AA	AA	AA	AB	AA	AA	AA	AB	BB	AB	AA	AA	BB	AA	AA	AB	AB	AB	AB	AB	AB	AB	AB	AB	AB	AB	AB
CL122	MN1764	Honeycrisp	0.5	0	0	0.167	-	1	AA	AB	AB	AB	AB	AB	AB	AA	AB	AB	AA	AB	AA	AB	AB	AB	AB	AA	AA	AA	AA	AB	BB	AB	AA	AA	BB	AA	AA	AB	AB	AB	AB	AB	AB	AB	AB	AB	AB	AB	AB
CL124	MN1764	Honeycrisp	0	0	1	0.333	-	3.5	AB	BB	BB	AA	AB	AB	BB	AB	AB	AB	AA	AB	AA	AA	AB	AB	AB	AA	AA	AA	AA	AB	BB	AB	AA	AA	BB	AA	AA	AB	AB	AB	AB	AB	AB	AB	AB	AB	AB	AB	AB
CL125	MN1764	Honeycrisp	1	1	1	1	-	2.5	AA	AA	AA	AB	AA	BB	AB	AA	AA	AA	AA	BB	AA	BB	AA	AA	AA	AB	AA	AA	AA	AB	BB	AB	AA	AA	BB	AA	AA	AB	AB	AB	AB	AB	AB	AB	AB	AB	AB	AB	AB
CL126	MN1764	Honeycrisp	-	-	-	-	-	1	AA	AB	AB	AB	AB	AB	AB	AA	AB	AB	AA	AB	AA	AB	AB	AB	AB	AA	AA	AA	AA	AB	BB	AB	AA	AA	BB	AA	AA	AB	AB	AB	AB	AB	AB	AB	AB	AB	AB	AB	AB
CL127	MN1764	Honeycrisp	2	0	1	0.8	-	4	AB	AB	AB	AA	AA	BB	BB	AB	AA	AA	AA	BB	AA	AB	AA	AA	AA	AB	AA	AA	AA	AB	BB	AB	AA	AA	BB	AA	AA	AB	AB	AB	AB	AB	AB	AB	AB	AB	AB	AB	AB
CL128	MN1764	Honeycrisp	1	0	1.5	0.833	-	3	AA	AA	AA	AB	AA	BB	AB	AA	AA	AA	AA	BB	AA	BB	AA	AA	AA	AB	AA	AA	AA	AB	BB	AB	AA	AA	BB	AA	AA	AB	AB	AB	AB	AB	AB	AB	AB	AB	AB	AB	AB
CL130	MN1764	Honeycrisp	0	0	0	0	-	4	AB	BB	BB	AA	AB	AB	BB	AB	AB	AB	AA	AB	AA	AA	AB	AB	AB	AA	AA	AA	AA	AB	BB	AB	AA	AA	BB	AA	AA	AB	AB	AB	AB	AB	AB	AB	AB	AB	AB	AB	AB
CL131	MN1764	Honeycrisp	0	0.5	1	0.5	-	3	AB	AB	AB	AA	AA	BB	BB	AB	AA	AA	AA	BB	AA	AB	AA	AA	AA	AA	AA	AA	AA	AB	BB	AB	AA	AA	BB	AA	AA	AB	AB	AB	AB	AB	AB	AB	AB	AB	AB	AB	AB
CL132	MN1764	Honeycrisp	0	0	0	0	-	3.5	AB	BB	BB	AA	AB	AB	BB	AB	AB	AB	AA	AB	AA	AA	AB	AB	AB	AA	AA	AA	AA	AB	BB	AB	AA	AA	BB	AA	AA	AB	AB	AB	AB	AB	AB	AB	AB	AB	AB	AB	AB
CL133	MN1764	Honeycrisp	0.5	0	0	0.167	-	3	AB	AB	AB	AA	AA	BB	BB	AB	AA	AA	AA	BB	AA	AB	AA	AA	AA	AB	AA	AA	AA	AB	BB	AB	AA	AA	BB	AA	AA	AB	AB	AB	AB	AB	AB	AB	AB	AB	AB	AB	AB
CL135	MN1764	Honeycrisp	0.5	0	0.5	0.333	-	1	AA	AB	AB	AB	AB	AB	AB	AA	AB	AB	AA	AB	AA	AB	AB	AB	AB	AA	AA	AA	AA	AB	BB	AB	AA	AA	BB	AA	AA	AB	AB	AB	AB	AB	AB	AB	AB	AB	AB	AB	AB
CL136	MN1764	Honeycrisp	1.5	0.5	1.5	1.167	-	4	AA	AA	AA	AB	AA	BB	AB	AA	AA	AA	AA	BB	AA	BB	AA	AA	AA	AB	AA	AA	AA	AB	BB	--	AA	AA	BB	AA	AA	AB	AB	AB	AB	AB	AB	AB	AB	--	AB	AB	AB
CL138	MN1764	Honeycrisp	0	1	1	0.667	-	2	AB	AB	AB	AA	AA	BB	BB	AB	AA	AA	AA	BB	AA	AB	AA	AA	AA	AB	AA	AA	AA	AB	BB	AB	AA	AA	BB	AA	AA	AB	AB	AB	AB	AB	AB	AB	AB	AB	AB	AB	AB
CL139	MN1764	Honeycrisp	0.5	0.5	1	0.667	-	4	AB	AB	AB	AA	AA	BB	BB	AB	AA	AA	AA	BB	AA	AB	AA	AA	AA	AB	AA	AA	AA	AB	BB	AB	AA	AA	BB	AA	AA	AB	AB	AB	AB	AB	AB	AB	AB	AB	AB	AB	AB
CL140	MN1764	Honeycrisp	0	0.5	0	0.167	-	3	AB	BB	BB	AA	AB	AB	BB	AB	AB	AB	AA	AB	AA	AA	AB	AB	AB	AA	AA	AA	AA	AB	BB	AB	AA	AA	BB	AA	AA	AB	AB	AB	AB	AB	AB	AB	AB	AB	AB	AB	AB
CL141	MN1764	Honeycrisp	0.5	0	0	0.167	-	4	AB	BB	BB	AA	AB	AB	BB	AB	AB	AB	AA	AB	AA	AA	AB	AB	AB	AA	AA	AA	AA	AB	BB	AB	AA	AA	BB	AA	AA	AB	AB	AB	AB	AB	AB	AB	AB	AB	AB	AB	AB
CL142	MN1764	Honeycrisp	1	1	0.5	0.8	-	1	AB	AB	AB	AA	AA	BB	BB	AB	AA	AA	AA	BB	AA	AB	AA	AA	AA	AB	AA	AA	AA	AB	BB	AB	AA	AA	BB	AA	AA	AB	AB	AB	AB	AB	AB	AB	AB	AB	AB	AB	AB
CL143	MN1764	Honeycrisp	1	1	1	1	-	3	AA	AB	AB	AB	AB	AB	AB	AA	AB	AB	AA	AB	AA	AB	AB	AB	AB	AA	AA	AA	AA	AB	BB	AB	AA	AA	BB	AA	AA	AB	AB	AB	AB	AB	AB	AB	AB	AB	AB	AB	AB
CL144	MN1764	Honeycrisp	0.5	0.5	0	0.333	-	4	AB	AB	AB	AA	AA	BB	BB	AB	AA	AA	AA	BB	AA	AB	AA	AA	AA	AB	AA	AA	AA	AB	BB	AB	AA	AA	BB	AA	AA	AB	AB	AB	AB	AB	AB	AB	AB	AB	AB	AB	AB
CL146	MN1764	Honeycrisp	0	0.5	0.5	0.333	-	4	AA	AA	AA	AB	AA	BB	AB	AA	AA	AA	AA	BB	AA	BB	AA	AA	AA	AB	AA	AA	AA	AB	BB	AB	AA	AA	BB	AA	AA	AB	AB	AB	AB	AB	AB	AB	AB	AB	AB	AB	AB
CL147	MN1764	Honeycrisp	0	0	0	0	-	1	AA	AA	AA	AB	AA	BB	AB	AA	AA	AA	AA	BB	AA	BB	AA	AA	AA	AA	AA	AA	AA	AB	BB	AB	AA	AA	BB	AA	AA	AB	AB	AB	AB	AB	AB	AB	AB	AB	AB	AB	AB
CL149	MN1764	Honeycrisp	0	0	0	0	-	-	AB	AB	AB	AA	AA	BB	BB	AB	AA	AA	AA	BB	AA	AB	AA	AA	AA	AB	AA	AA	AA	AB	BB	AB	AA	AA	BB	AA	AA	AB	AB	AB	AB	AB	AB	AB	AB	AB	AB	AB	AB
CL151	MN1764	Honeycrisp	0.5	0	0	0.2	-	3.5	AB	AB	AB	AA	AA	BB	BB	AB	AA	AA	AA	BB	AA	AB	AA	AA	AA	AB	AA	AA	AA	AB	BB	AB	AA	AA	BB	AA	AA	AB	AB	AB	AB	AB	AB	--	AB	AB	AB	AB	AB
CL153	MN1764	Honeycrisp	2.5	0.5	3	2	-	3	AA	AA	AA	AB	AA	BB	AB	AA	AA	AA	AA	BB	AA	BB	AA	AA	AA	AB	AA	AA	AA	AB	BB	AB	AA	AA	BB	AA	AA	AB	AB	AB	AB	AB	AB	AB	AB	AB	AB	AB	AB
CL154	MN1764	Honeycrisp	0.5	0	1.5	0.667	-	-	AB	AB	AB	AA	AA	BB	BB	AB	AA	AA	AA	BB	AA	AB	AA	AA	AA	AB	AA	AA	AA	AB	BB	AB	AA	AA	BB	AA	AA	AB	AB	AB	AB	AB	AB	AB	AB	AB	AB	AB	AB
CL156	MN1764	Honeycrisp	0.5	0.5	0.5	0.5	-	4	AA	AB	AB	AB	AB	AB	AB	AA	AB	AB	AA	AB	AA	AB	AB	AB	AB	AA	AA	AA	AA	AB	BB	AB	AA	AA	BB	AA	AA	AB	AB	AB	AB	AB	AB	AB	AB	AB	AB	AB	AB
CM027	MN1764	Honeycrisp	0.5	0.5	0	0.333	-	-	AB	AB	AB	AA	AA	BB	BB	AB	AA	AA	AA	BB	AA	AB	AA	AA	AA	AB	AA	AA	AA	AB	BB	AB	AA	AA	BB	AA	AA	AB	AB	AB	AB	AB	AB	AB	AB	AB	AB	AB	AB
CM028	MN1764	Honeycrisp	0	0.5	1	0.5	-	4	AA	AA	AA	AB	AA	BB	AB	AA	AA	AA	AA	BB	AA	BB	AA	AA	AA	AB	AA	AA	AA	AB	BB	--	AA	AA	BB	AA	AA	AB	AB	AB	--	AB	AB	AB	AB	AB	AB	AB	AB
CM029	MN1764	Honeycrisp	2	1	2.5	1.833	-	1	AB	BB	BB	AA	AB	AB	BB	AB	AB	AB	AA	AB	AA	AA	AB	AB	AB	AA	AA	AA	AA	AB	BB	AB	AA	AA	BB	AA	AA	AB	AB	AB	AB	AB	AB	AB	AB	AB	AB	AB	AB
CM030	MN1764	Honeycrisp	1	1	0.5	0.833	-	2	AA	AB	AB	AB	AB	AB	AB	AA	AB	AB	AA	AB	AA	AB	AB	AB	AB	AA	AA	AA	AA	AB	BB	AB	AA	AA	BB	AA	AA	AB	AB	AB	AB	AB	AB	AB	AB	AB	AB	AB	AB
CM032	MN1764	Honeycrisp	2	1	1	1.333	-	1	AB	AB	AB	AA	AA	BB	AB	AA	AA	AA	AA	BB	AA	BB	AA	AA	AA	AB	AA	AA	AA	AB	BB	--	AA	AA	BB	AA	AA	AB	AB	AB	AB	AB	AB	AB	AB	AB	AB	AB	AB
CM033	MN1764	Honeycrisp	0.5	0	0	0.167	-	3.5	AA	AA	AA	AB	AA	BB	AB	AA	AB	AB	AA	AB	AA	AB	AB	AB	AB	AA	AA	AA	AA	AB	BB	AB	AA	AA	BB	AA	AA	AB	AB	AB	AB	AB	AB	AB	AB	AB	AB	AB	AB
CM125	MN1764	Honeycrisp	0	0	0	0	-	2	AB	BB	BB	AA	AB	AB	BB	AB	AB	AB	AA	AB	AA	AA	AB	AB	AB	AA	AA	AA	AA	AB	BB	AB	AA	AA	BB	AA	AA	AB	AB	AB	AB	AB	AB	--	AB	--	AB	AB	AB
CM126	MN1764	Honeycrisp	1	1	2	1.333	-	4	AA	AB	AB	AB	AA	BB	AB	AA	AA	AA	AA	BB	AA	BB	AA	AA	AA	AB	AA	AA	AA	AB	BB	AB	AA	AA	BB	AA	AA	AB	AB	AB	AB	AB	AB	AB	AB	AB	AB	AB	AB
CM127	MN1764	Honeycrisp	2	0	1	1	-	-	AA	AB	AB	AB	AB	AB	AB	AA	AB	AB	AA	AB	AA	AB	AB	AB	AB	AA	AA	AA	AA	AB	BB	AB	AA	AA	BB	AA	AA	AB	AB	AB	AB	AB	AB	AB	AB	AB	AB	AB	AB
CM129	MN1764	Honeycrisp	0	1	0	0.333	-	-	AA	AB	AB	AB	AB	AB	AB	AA	AB	AB	AA	AB	AA	AB	AB	AB	AB	AA	AA	AA	AA	AB	BB	AB	AA	AA	BB	AA	AA	AB	AB	AB	AB	AB	AB	AB	AB	AB	AB	AB	AB
CM130	MN1764	Honeycrisp	1.5	0.5	1.5	1.167	-	2.5	AA	AB	AB	AB	AB	AB	AB	AA	AB	AB	AA	AB	AA	AB	AB	AB	AB	AA	AA	AA	AA	AB	BB	AB	AA	AA	BB	AA	AA	AB	AB	AB	AB	AB	AB	AB	AB	AB	AB	AB	AB
CM131	MN1764	Honeycrisp	0	0	0	0	-	4	AA	AB	AB	AB	AB	AB	AB	AA	AB	AB	AA	AB	AA	AB	AB	AB	AB	AA	AA	AA	AA	AB	BB	AB	AA	AA	BB	AA	AA	AB	AB	AB	AB	AB	AB	AB	AB	AB	AB	AB	AB
CM132	MN1764	Honeycrisp	0	0	0.5	0.167	-	4	AA	AA	AA	AB	AA	BB	AB	AA	AA	AA	AA	BB	AA	BB	AA	AA	AA	AB	AA	AA	AA	AB	BB	AB	AA	AA	BB	AA	AA	AB	AB	AB	AB	AB	AB	AB	AB	AB	AB	AB	AB
CM133	MN1764	Honeycrisp	1	0	0	0.25	-	2	AA	AA	AA	AB	AA	BB	AB	AA	AA	AA	AA	BB	AA	BB	AA	AA	AA	AB	AA	AA	AA	AB	BB	AB	AA	AA	BB	AA	AA	AB	AB	AB	AB	AB	AB	AB	AB	AB	AB	AB	AB
CM137	MN1764	Honeycrisp	0.5	0.5	0.5	0.5	-	4	AA	AA	AA	AB	AA	BB	AB	AA	AA	AA	AA	BB	AA	BB	AA	AA	AA	AB	AA	AA	AA	AB	BB	AB	AA	AA	BB	AA	AA	AB	AB	AB	AB	AB	AB	AB	AB	AB	AB	AB	AB
CM138	MN1764	Honeycrisp	0	0	0	0	-	2.5	AB	AB	AB	AA	AA	BB	BB	AB	AA	AA	AA	BB	AA	AB	AA	AA	AA	AB	AA	AA	AA	AB	BB	AB	AA	AA	BB	AA	AA	AB	AB	AB	AB	AB	AB	AB	AB	AB	AB	AB	AB
CM139	MN1764	Honeycrisp	0.5	0	0	0.167	-	3.5	AB	BB	BB	AA	AB	AB	BB	AB	AB	AB	AA	AB	AA	AA	AB	AB	AB	AA	AA	AA	AA	AB	BB	AB	AA	AA	BB	AA	AA	AB	AB	AB	AB	AB	AB	AB	AB	AB	AB	AB	AB
CM140	MN1764	Honeycrisp	1.5	1	3	1.6	-	-	AA	AB	AB	AB	AB	AB	AB	AA	AB	AB	AA	AB	AA	AB	AB	AB	AB	AA	AA	AA	AA	AB	BB	AB	AA	AA	BB	AA	AA	AB	AB	AB	AB	AB	AB	AB	AB	AB	AB	AB	AB
CM141	MN1764	Honeycrisp	0.5	0	0.5	0.333	-	4	AA	AA	AA	AB	AA	BB	AB	AA	AA	AA	AA	BB	AA	BB	AA	AA	AA	AB	AA	AA	AA	AB	BB	AB	AA	AA	BB	AA	AA	AB	AB	AB	AB	AB	AB	AB	AB	AB	AB	AB	AB
CM142	MN1764	Honeycrisp	0	0.5	0	0.167	-	3	AA	AA	AA	AB	AA	BB	AB	AA	AA	AA	AA	BB	AA	BB	AA	AA	AA	AB	AA	AA	AA	AB	BB	AB	AA	AA	BB	AA	AA	AB	AB	AB	AB	AB	AB	AB	AB	AB	AB	AB	AB
CM143	MN1764	Honeycrisp	0	0	0	0	-	3	AA	AA	AA	AB	AA	BB	AB	AA	AA	AA	AA	BB	AA	BB	AA	AA	AA	AA	AA	AA	AA	AB	BB	AB	AA	AA	BB	AA	AA	AB	AB	AB	AB	AB	AB	AB	AB	AB	AB	AB	AB
CM145	MN1764	Honeycrisp	0.5	0	0.5	0.333	-	4	AB	AB	AB	AA	AA	BB	BB	AB	AA	AA	AA	BB	AA	AB	AA	AA	AA	AB	AA	AA	AA	AB	BB	AB	AA	AA	BB	AA	AA	AB	AB	AB	AB	AB	AB	AB	AB	AB	AB	AB	AB
CM146	MN1764	Honeycrisp	0.5	0	0	0.167	-	-	AA	AA	AA	AB	AA	BB	AB	AA	AA	AA	AA	BB	AA	BB	AA	AA	AA	AB	AA	AA	AA	AB	BB	AB	AA	AA	BB	AA	AA	AB	AB	AB	AB	AB	AB	AB	AB	AB	AB	AB	AB
CM147	MN1764	Honeycrisp	2	0	1	1	-	4	AB	BB	BB	AA	AB	AB	BB	AB	AB	AB	AA	AB	AA	AA	AB	AB	AB	AA	AA	AA	AA	AB	BB	AB	AA	AA	BB	AA	AA	AB	AB	AB	AB	AB	AB	AB	AB	AB	AB	AB	AB
CM148	MN1764	Honeycrisp	1	0	1	0.667	-	2	AA	AB	AB	AB	AB	AB	AB	AA	AB	AB	AA	AB	AA	AB	AB	AB	AB	AA	AA	AA	AA	AB	BB	--	AA	AA	BB	AA	AA	AB	AB	AB	AB	AB	AB	--	AB	AB	AB	AB	AB
CM150	MN1764	Honeycrisp	0.5	0.5	0	0.333	-	3.5	AB	BB	BB	AA	AB	AB	BB	AB	AB	AB	AA	AB	AA	AA	AB	AB	AB	AA	AA	AA	AA	AB	BB	AB	AA	AA	BB	AA	AA	AB	AB	AB	AB	AB	AB	AB	AB	AB	AB	AB	AB
CM151	MN1764	Honeycrisp	0	0.5	0.5	0.4	-	-	AA	AB	AB	AB	AB	AB	AB	AA	AB	AB	AA	AB	AA	AB	AB	AB	AB	AA	AA	AA	AA	AB	BB	AB	AA	AA	BB	AA	AA	AB	AB	AB	AB	AB	AB	AB	AB	AB	AB	AB	AB
CM152	MN1764	Honeycrisp	0	0	0	0	-	3	AB	BB	BB	AA	AB	AB	BB	AB	AB	AB	AA	AB	AA	AA	AB	AB	AB	AA	AA	AA	AA	AB	BB	AB	AA	AA	BB	AA	AA	AB	AB	AB	AB	AB	AB	AB	AB	AB	AB	AB	AB
CM153	MN1764	Honeycrisp	2.5	0.5	2	1.667	-	4	AB	BB	BB	AA	AB	AB	BB	AB	AB	AB	AA	AB	AA	AA	AB	AB	AB	AA	AA	AA	AA	AB	BB	AB	AA	AA	BB	AA	AA	AB	AB	AB	AB	AB	AB	AB	AB	AB	AB	AB	AB
CM154	MN1764	Honeycrisp	0.5	0	0	0.167	-	2	AB	AB	AB	AA	AA	BB	BB	AB	AA	AA	AA	BB	AA	AB	AA	AA	AA	AB	AA	AA	AA	AB	BB	AB	AA	AA	BB	AA	AA	AB	AB	AB	AB	AB	AB	AB	AB	AB	AB	AB	AB
CM155	MN1764	Honeycrisp	0	1	0	0.25	-	3	AA	AA	AA	AB	AA	BB	AB	AA	AA	AA	AA	BB	AA	BB	AA	AA	AA	AB	AA	AA	AA	AB	BB	--	AA	AA	BB	AA	AA	AB	AB	AB	AB	AB	AB	--	AB	AB	AB	AB	AB
CM157	MN1764	Honeycrisp	0.5	0	0	0.167	-	-	AA	AA	AA	AB	AA	BB	AB	AA	AA	AA	AA	BB	AA	BB	AA	AA	AA	AB	AA	AA	AA	AB	BB	AB	AA	AA	BB	AA	AA	AB	AB	AB	AB	AB	AB	AB	AB	AB	AB	AB	AB
CM158	MN1764	Honeycrisp	1	0	0	0.2	-	1	AB	BB	BB	AA	AB	AB	BB	AB	AB	AB	AA	AB	AA	AA	AB	AB	AB	AA	AA	AA	AA	AB	BB	AB	AA	AA	BB	AA	AA	AB	AB	AB	AB	AB	AB	--	AB	--	AB	AB	AB
CM159	MN1764	Honeycrisp	0	0	0	0	-	3	AB	AB	AB	AA	AA	BB	BB	AB	AA	AA	AA	BB	AA	AB	AA	AA	AA	AB	AA	AA	AA	AB	BB	AB	AA	AA	BB	AA	AA	AB	AB	AB	AB	AB	AB	AB	AB	AB	AB	AB	AB
CM160	MN1764	Honeycrisp	2	1	3	2	-	3	AA	AB	AB	AB	AB	AB	AB	AA	AB	AB	AA	AB	AA	AB	AB	AB	AB	AA	AA	AA	AA	AB	BB	AB	AA	AA	BB	AA	AA	AB	AB	AB	AB	AB	AB	AB	AB	AB	AB	AB	AB
CP052	Honeycrisp	MN1702	-	-	-	-	-	3	BB	BB	BB	AA	AA	BB	BB	BB	AA	AA	AA	BB	AA	AA	AA	AA	AA	AA	AA	AB	AA	BB	AB	AB	AB	AA	BB	AB	AA	AB	AB	AB	AA	AB	BB	BB	AB	BB	AB	AB	BB
CP053	Honeycrisp	MN1702	0.5	0.5	0	0.333	4.5	3	AA	AB	AB	AB	AB	AB	AB	AA	AB	AB	AA	AB	AB	AB	AB	AB	AA	AB	AB	AA	AA	BB	BB	AA	AA	AA	BB	AA	AA	AA	BB	AA	AA	AA	BB	BB	AA	BB	AA	AA	BB
CP059	Honeycrisp	MN1702	1	0.5	0	0.5	5	4	AB	BB	BB	AA	AB	AB	BB	AB	AB	AB	AA	AB	AB	AA	AB	AB	AA	AB	AB	AA	AA	BB	BB	AA	AA	AA	BB	AA	AA	AB	AB	AB	AA	AB	BB	BB	AB	BB	AB	AB	BB
CP060	Honeycrisp	MN1702	2	0.5	1.5	1.333	-	1.5	AB	BB	BB	AA	AB	AB	BB	AB	AB	AB	AA	AB	AB	AA	AB	AB	AA	AB	AB	AA	AA	BB	BB	AA	AA	AA	BB	AA	AA	AA	BB	AA	AA	AA	BB	BB	AA	BB	AA	AA	BB
CP061	Honeycrisp	MN1702	1.5	0.5	0	0.667	5	4	BB	BB	BB	AA	AA	BB	BB	BB	AA	AA	AA	BB	AA	AA	AA	AA	AA	AA	AA	AB	AA	BB	AB	AB	AB	AA	BB	AB	AA	AB	AB	AB	AA	AB	BB	BB	AB	BB	AB	AB	BB
CP063	Honeycrisp	MN1702	1.5	1	1.5	1.4	-	4	AB	AB	AB	AB	AA	BB	AB	AB	AA	AA	AA	BB	AA	AB	AA	AA	AA	AA	AA	AB	AA	BB	AB	AB	AB	AA	BB	AB	AA	AB	AB	AB	AA	AB	BB	BB	AB	BB	AB	AB	BB
CP064	Honeycrisp	MN1702	0	0	0	0	5	3.5	BB	BB	BB	AA	AA	BB	BB	BB	AA	AA	AA	BB	AA	AA	AA	AA	AA	AA	AA	AB	AA	BB	AB	AB	AB	AA	BB	AB	AA	AB	AB	AB	AA	AB	BB	BB	AB	BB	AB	AB	BB
CP065	Honeycrisp	MN1702	1	1.5	2.5	1.667	-	3	AB	BB	BB	AA	AB	AB	BB	AB	AB	AB	AA	AB	AB	AA	AB	AB	AA	AB	AB	AA	AA	BB	BB	AA	AA	AA	BB	AA	AA	AA	BB	AA	AA	AA	BB	BB	AA	BB	AA	AA	BB
CP067	Honeycrisp	MN1702	0	0.5	2	0.833	4	3.5	AB	AB	AB	AB	AA	BB	AB	AB	AA	AA	AA	BB	AA	AB	AA	AA	AA	AA	AA	AB	AA	BB	AB	AB	AB	AA	BB	AB	AA	AB	AB	AB	AA	AB	BB	BB	AB	BB	AB	AB	BB
CP068	Honeycrisp	MN1702	-	0.5	0	0.333	5	3.5	AB	BB	BB	AA	AB	AB	BB	AB	AB	AB	AA	AB	AB	AA	AB	AB	AA	AB	AB	AA	AA	BB	BB	AA	AA	AA	BB	AA	AA	AA	BB	AA	AA	AA	BB	BB	AA	BB	AA	AA	BB
CP069	Honeycrisp	MN1702	0.5	0.5	0	0.333	5	3	AB	AB	AB	AB	AA	BB	AB	AB	AA	AA	AA	BB	AA	AB	AA	AA	AA	AA	AA	AB	AA	BB	AB	AB	AB	AA	BB	AB	AA	AB	AB	AB	AA	AB	BB	BB	AB	BB	AB	AB	BB
CP070	Honeycrisp	MN1702	1	0.5	3	1.5	3	2.5	AB	BB	BB	AA	AB	AB	BB	AB	AB	AB	AA	AB	AB	AA	AB	AB	AA	AB	AB	AA	AA	BB	BB	AA	AA	AA	BB	AA	AA	AA	BB	AA	AA	AA	BB	BB	AA	BB	AA	AA	BB
CP071	Honeycrisp	MN1702	0.5	1	0	0.5	5	3.5	BB	BB	BB	AA	AA	BB	BB	BB	AA	AA	AA	BB	AA	AA	AA	AA	AA	AA	AA	AB	AA	BB	AB	AB	AB	AA	BB	AB	AA	AB	AB	AB	AA	AB	BB	BB	AB	BB	AB	AB	BB
CP072	Honeycrisp	MN1702	1.5	0.5	0.5	0.833	3	3	AA	AB	AB	AB	AB	AB	AB	AA	AB	AB	AA	AB	AB	AB	AB	AB	AA	AB	AB	AA	AA	BB	BB	AA	AA	AA	BB	AA	AA	AA	BB	AA	AA	AA	BB	BB	AA	BB	AA	AA	BB
CP073	Honeycrisp	MN1702	1	0.5	1	0.833	-	3	AB	AB	AB	AB	AA	BB	AB	AB	AA	AA	AA	BB	AA	AB	AA	AA	AA	AA	AA	AB	AA	BB	AB	--	AB	AA	BB	AB	AA	AB	AB	AB	AA	AB	BB	BB	AB	BB	AB	AB	BB
CP076	Honeycrisp	MN1702	1	0	0.5	0.5	4	2	--	BB	BB	AA	AB	AB	BB	AB	AB	AB	AA	AB	AB	AA	AB	AB	AA	AB	AB	AA	AA	BB	BB	AA	AA	AA	BB	AA	AA	AA	BB	AA	AA	AA	BB	BB	AA	BB	AA	AA	BB
CP077	Honeycrisp	MN1702	0.5	0.5	0	0.333	4	3	AB	AB	AB	AB	AA	BB	AB	AB	AA	AA	AA	BB	AA	AB	AA	AA	AA	AA	AA	AB	AA	BB	AB	AB	AB	AA	BB	AB	AA	AB	AB	AB	AA	AB	BB	BB	AB	BB	AB	AB	BB
CP078	Honeycrisp	MN1702	0	0.5	0	0.2	-	2	AA	AB	AB	AB	AB	AB	AB	AA	AB	AB	AA	AB	AB	AB	AB	AB	AA	AB	AB	AA	AA	BB	BB	AA	AA	AA	BB	AA	AA	AA	BB	AA	AA	AA	BB	BB	AA	BB	AA	AA	BB
CP079	Honeycrisp	MN1702	0	0	0	0	5	4	BB	BB	BB	AA	AA	BB	BB	BB	AA	AA	AA	BB	AA	AA	AA	AA	AA	AA	AA	AB	AA	BB	AB	AB	AB	AA	BB	AB	AA	AA	BB	AA	AA	AA	BB	BB	AA	BB	AA	AA	BB
CP081	Honeycrisp	MN1702	0.5	0.5	0	0.333	-	-	AB	BB	BB	AA	AB	AB	BB	AB	AB	AB	AA	AB	AB	AA	AB	AB	AA	AB	AB	AA	AA	BB	BB	AA	AA	AA	BB	AA	AA	AA	BB	AA	AA	AA	BB	BB	AA	BB	AA	AA	BB
CP082	Honeycrisp	MN1702	2	0.5	1.5	1.333	-	4	BB	BB	BB	AA	AA	BB	BB	BB	AA	AA	AA	BB	AA	AA	AA	AA	AA	AA	AA	AB	AA	BB	AB	AB	AB	AA	BB	AB	AA	AB	AB	AB	AA	AB	BB	BB	AB	BB	AB	AB	BB
CP085	Honeycrisp	MN1702	1	0	0.5	0.4	5	-	AB	BB	BB	AA	AB	AB	BB	AB	AB	AB	AA	AB	AB	AA	AB	AB	AA	AB	AB	AA	AA	BB	BB	AA	AA	AA	BB	AA	AA	AA	BB	AA	AA	AA	BB	BB	AA	BB	AA	AA	BB
CP086	Honeycrisp	MN1702	0	0	0.5	0.167	4	3	AB	BB	BB	AA	AB	AB	BB	AB	AB	AB	AA	AB	AB	AA	AB	AB	AA	AB	AB	AA	AA	BB	BB	AA	AA	AA	BB	AA	AA	AA	BB	AA	AA	AA	BB	BB	AA	BB	AA	AA	BB
CP087	Honeycrisp	MN1702	1	0	0	0.333	3	2	AA	AB	AB	AB	AB	AB	AB	AA	AB	AB	AA	AB	AB	AB	AB	AB	AA	AB	AB	AA	AA	BB	BB	AA	AA	AA	BB	AA	AA	AA	BB	AA	AA	AA	BB	BB	AA	BB	AA	AA	BB
DC130	Jonafree	Honeycrisp	1.5	0.5	2	1.333	-	-	AB	AB	AB	AB	AA	BB	AB	AB	AA	AA	AA	BB	AA	BB	AA	AA	AA	AB	AA	AA	AA	AB	BB	AB	AA	AA	BB	AA	AA	AB	AB	AB	AB	AB	AB	AB	AB	BB	AB	AA	BB
DC139	Jonafree	Honeycrisp	0	0	0	0	-	3.5	AB	BB	BB	AA	AA	BB	BB	AB	AA	AA	AA	BB	AA	AB	AA	AA	AA	AB	AA	AA	AA	AB	BB	AB	AA	AA	BB	AA	AA	AB	AB	AB	AB	AB	AB	AB	AB	AB	AB	AB	AB
DC142	Jonafree	Honeycrisp	0	0	0	0	4	3.5	AB	BB	BB	AA	AA	BB	BB	AB	AA	AA	AA	BB	AA	AB	AA	AA	AA	AB	AA	AA	AA	AB	BB	AB	AA	AA	BB	AA	AA	AB	AB	AB	AB	AB	AB	--	AB	AB	AB	AB	AB
DC143	Jonafree	Honeycrisp	1	0	1	0.667	3	1	BB	BB	BB	AA	AA	BB	BB	BB	AA	AA	AA	BB	AA	BB	AA	AA	AA	AB	AA	AA	AA	AB	BB	AB	AA	AA	BB	AA	AA	AB	AB	AB	AB	AB	AB	AB	AB	BB	AB	AA	BB
AE_HCxJonf-145	Jonafree	Honeycrisp	0.5	1	1.5	1	5	4	BB	BB	BB	AA	AA	BB	--	BB	AA	AA	AA	BB	AA	AB	AA	AA	AA	AB	AA	AA	AA	--	BB	AB	AA	AA	BB	AA	AA	AB	AB	AB	--	AB	AB	--	AB	--	AB	AA	BB
DC146	Jonafree	Honeycrisp	0.5	0	0	0.167	-	2.5	BB	BB	BB	AA	AA	BB	BB	BB	AA	AA	AA	BB	AA	AB	AA	AA	AA	AB	AA	AA	AA	AB	BB	AB	AA	AA	BB	AA	AA	AB	AB	AB	AB	AB	AB	AB	AB	BB	AB	AA	BB
AE_HCxJonf-148	Jonafree	Honeycrisp	0.5	1	0.5	0.667	-	4	AB	AB	AB	AB	AA	BB	--	AB	AA	AA	AA	BB	AA	BB	AA	AA	AA	AB	AA	AA	AA	--	BB	AB	AA	AA	BB	AA	AA	AB	AB	AB	--	AB	AB	--	AB	--	AB	AB	AB
DC149	Jonafree	Honeycrisp	1	0	0	0.333	4	4	BB	BB	BB	AA	AA	BB	BB	BB	AA	AA	AA	BB	AA	AB	AA	AA	AA	AB	AA	AA	AA	AB	BB	AB	AA	AA	BB	AA	AA	AB	AB	AB	AB	AB	AB	AB	AB	BB	AB	AA	BB
DC150	Jonafree	Honeycrisp	0.5	0.5	0	0.4	3.5	4	AB	BB	BB	AA	AA	BB	BB	AB	AA	AA	AA	BB	AA	AB	AA	AA	AA	AB	AA	AA	AA	AB	BB	AB	AA	AA	BB	AA	AA	AB	AB	AB	AB	AB	AB	AB	AB	AB	AB	AB	AB
DC151	Jonafree	Honeycrisp	0.5	0	0	0.2	4	4	AA	AB	AB	AB	AA	BB	AB	AA	AA	AA	AA	BB	AA	BB	AA	AA	AA	AB	AA	AA	AA	AB	BB	AB	AA	AA	BB	AA	AA	AB	AB	AB	AB	AB	AB	AB	AB	AB	AB	AB	AB
DC152	Jonafree	Honeycrisp	1	0.5	1	0.833	-	4	BB	BB	BB	AA	AA	BB	BB	BB	AA	AA	AA	BB	AA	AB	AA	AA	AA	AB	AA	AA	AA	AB	BB	AB	AA	AA	BB	AA	AA	AB	AB	AB	AB	AB	AB	AB	AB	BB	AB	AA	BB
DC153	Jonafree	Honeycrisp	0	0.5	0	0.167	4	2.5	AB	BB	BB	AA	AA	BB	BB	AB	AA	AA	AA	BB	AA	AB	AA	AA	AA	AB	AA	AA	AA	AB	BB	AB	AA	AA	BB	AA	AA	AB	AB	AB	AB	AB	AB	AB	AB	AB	AB	AB	AB
DC154	Jonafree	Honeycrisp	0	0.5	0	0.167	-	-	AA	AB	AB	AB	AA	BB	AB	AA	AA	AA	AA	BB	AA	BB	AA	AA	AA	AB	AA	AA	AA	AB	BB	AB	AA	AA	BB	AA	AA	AB	AB	AB	AB	AB	AB	AB	AB	AB	AB	AB	AB
DC155	Jonafree	Honeycrisp	1	0.5	0	0.5	-	-	AB	BB	BB	AA	AA	BB	BB	AB	AA	AA	AA	BB	AA	AB	AA	AA	AA	AB	AA	AA	AA	AB	BB	AB	AA	AA	BB	AA	AA	AB	AB	AB	AB	AB	AB	AB	AB	AB	AB	AB	AB
AE_HCxJonf-157	Jonafree	Honeycrisp	0	0.5	0	0.167	-	-	AB	--	BB	--	AA	BB	BB	AB	AA	AA	--	BB	AA	AB	AA	--	AA	AB	AA	AA	AA	AB	BB	--	AA	AA	BB	AA	AA	--	AB	AB	AB	AB	AB	AB	AB	--	AB	AB	AB
AE_HCxJonf-162	Jonafree	Honeycrisp	0	0.5	0	0.167	-	2.5	AB	BB	BB	AA	AA	BB	BB	AB	AA	AA	AA	BB	AA	AB	AA	AA	AA	AB	--	AA	AA	AB	BB	--	AA	AA	BB	AA	AA	--	AB	AB	AB	AB	AB	--	AB	--	AB	AB	AB
DC164	Jonafree	Honeycrisp	2	1	1.5	1.4	-	4	AA	AB	AB	AB	AA	BB	AB	AA	AA	AA	AA	BB	AA	BB	AA	AA	AA	AB	AA	AA	AA	AB	BB	AB	AA	AA	BB	AA	AA	AB	AB	AB	AB	AB	AB	AB	AB	AB	AB	AB	AB
DC166	Jonafree	Honeycrisp	0	1	0	0.333	-	4	AA	AB	AB	AB	AA	BB	AB	AA	AA	AA	AA	BB	AA	BB	AA	AA	AA	AB	AA	AA	AA	AB	BB	AB	AA	AA	BB	AA	AA	AB	AB	AB	AB	AB	AB	AB	AB	AB	AB	AB	AB
DC171	Jonafree	Honeycrisp	1	1	0.5	0.8	5	3.5	AB	BB	BB	AA	AA	BB	BB	BB	AA	AA	AA	BB	AA	AB	AA	AA	AA	AB	AA	AA	AA	AB	BB	AB	AA	AA	BB	AA	AA	AB	AB	AB	AB	AB	AB	AB	AB	BB	AB	AA	BB
DC172	Jonafree	Honeycrisp	2	0.5	1	1	-	-	AB	BB	BB	AA	AA	BB	BB	AB	AA	AA	AA	BB	AA	AB	AA	AA	AA	AB	AA	AA	AA	AB	BB	AB	AA	AA	BB	AA	AA	AB	AB	AB	AB	AB	AB	AB	AB	AB	AB	AB	AB
AE_HCxJonf-175	Jonafree	Honeycrisp	-	-	-	-	5	3.5	BB	BB	BB	AA	AA	BB	BB	BB	AA	AA	AA	BB	AA	BB	AA	AA	AA	AB	AA	AA	AA	AB	BB	AB	AA	AA	BB	AA	AA	AB	AB	AB	AB	AB	AB	AB	AB	--	AB	AA	BB
DC176	Jonafree	Honeycrisp	1	1	0	0.667	4	-	AB	AB	AB	AB	AA	BB	AB	AB	AA	AA	AA	BB	AA	BB	AA	AA	AA	AB	AA	AA	AA	AB	BB	AB	AA	AA	BB	AA	AA	AB	AB	AB	AB	AB	AB	AB	AB	BB	AB	AA	BB
DC179	Jonafree	Honeycrisp	0.5	0.5	0.5	0.5	5	4	BB	BB	BB	AA	AA	BB	BB	BB	AA	AA	AA	BB	AA	AB	AA	AA	AA	AB	AA	AA	AA	AB	BB	AB	AA	AA	BB	AA	AA	AB	AB	AB	AB	AB	AB	AB	AB	AB	AB	AB	AB
AE_HCxJonf-183	Jonafree	Honeycrisp	1	1	0.5	0.833	4	4	AB	BB	BB	AA	AA	BB	BB	AB	AA	AA	AA	BB	AA	AB	AA	AA	AA	AB	AA	AA	AA	AB	BB	--	AA	AA	BB	AA	AA	AB	AB	AB	AB	AB	AB	AB	AB	--	AB	AA	BB
AE_HCxJonf-185	Jonafree	Honeycrisp	2	1	3	2	5	3	AA	AB	AB	AB	AA	BB	AB	AA	AA	AA	--	BB	AA	BB	AA	--	AA	AB	AA	AA	AA	AB	BB	AB	AA	AA	BB	AA	AA	AB	AB	AB	AB	AB	AB	AB	AB	--	AB	AB	AB
DC187	Jonafree	Honeycrisp	0.5	0.5	0	0.333	-	-	AA	AB	AB	AB	AA	BB	AB	AA	AA	AA	AA	BB	AA	BB	AA	AA	AA	AB	AA	AA	AA	AB	BB	AB	AA	AA	BB	AA	AA	AB	AB	AB	AB	AB	AB	AB	AB	AB	AB	AB	AB
DC188	Jonafree	Honeycrisp	1	0.5	1	0.833	4	3	AA	AB	AB	AB	AA	BB	AB	AA	AA	AA	AA	BB	AA	BB	AA	AA	AA	AB	AA	AA	AA	AB	BB	AB	AA	AA	BB	AA	AA	AB	AB	AB	AB	AB	AB	AB	AB	BB	AB	AA	BB
DC189	Jonafree	Honeycrisp	1	0	0	0.2	-	2	AB	AB	AB	AB	AA	BB	AB	AB	AA	AA	AA	BB	AA	BB	AA	AA	AA	AB	AA	AA	AA	AB	BB	AB	AA	AA	BB	AA	AA	AB	AB	AB	AB	AB	AB	AB	AB	BB	AB	AA	BB
DC192	Jonafree	Honeycrisp	1	0.5	0.5	0.667	4	3.5	AB	AB	AB	AB	AA	BB	AB	AA	AA	AA	AA	BB	AA	BB	AA	AA	AA	AB	AA	AA	AA	AB	BB	AB	AA	AA	BB	AA	AA	AB	AB	AB	AB	AB	AB	AB	AB	AB	AB	AB	AB
DC194	Jonafree	Honeycrisp	0	0	0	0	-	-	BB	BB	BB	AA	AA	BB	BB	BB	AA	AA	AA	BB	AA	AB	AA	AA	AA	AB	AA	AA	AA	AB	BB	AB	AA	AA	BB	AA	AA	AB	AB	AB	AB	AB	AB	AB	AB	BB	AB	AA	AB
DD038	Honeycrisp	Jonafree	0	0	0	0	2	-	AB	AB	AB	AB	AA	BB	AB	AA	AA	AA	AA	BB	AA	BB	AA	AA	AA	AB	AA	AA	AA	AB	BB	AB	AA	AA	BB	AA	AA	AB	AB	AB	AB	AB	AB	AB	AB	AB	AB	AB	AB
DD039	Honeycrisp	Jonafree	0	0	0	0	4	3.5	AB	AB	AB	AB	AA	BB	AB	AB	AA	AA	AA	BB	AA	BB	AA	AA	AA	AB	AA	AA	AA	AB	BB	AB	AA	AA	BB	AA	AA	AB	AB	AB	AB	AB	AB	AB	AB	BB	AB	AA	BB
DD040	Honeycrisp	Jonafree	-	-	-	-	5	3	AB	AB	AB	AB	AA	BB	AB	AB	AA	AA	AA	BB	AA	BB	AA	AA	AA	AB	AA	AA	AA	AB	BB	--	AA	AA	BB	AA	AA	AB	AB	AB	AB	AB	AB	AB	AB	BB	AB	AA	BB
DD041	Honeycrisp	Jonafree	0	0	0	0	-	4	AB	AB	AB	AB	AA	BB	AB	AB	AA	AA	AA	BB	AA	BB	AA	AA	AA	AB	AA	AA	AA	AB	BB	AB	AA	AA	BB	AA	AA	AB	AB	AB	AB	AB	AB	AB	AB	BB	AB	AA	BB
DD042	Honeycrisp	Jonafree	0	1	0	0.333	5	3	AB	BB	BB	AA	AA	BB	BB	AB	AA	AA	AA	BB	AA	AB	AA	AA	AA	AB	AA	AA	AA	AB	BB	AB	AA	AA	BB	AA	AA	AB	AB	AB	AB	AB	AB	AB	AB	BB	AB	AA	BB
DD048	Honeycrisp	Jonafree	-	-	-	-	5	3.5	AA	AB	AB	AB	AA	BB	AB	AA	AA	AA	AA	BB	AA	BB	AA	AA	AA	AB	AA	AA	AA	AB	BB	AB	AA	AA	BB	AA	AA	AB	AB	AB	AB	AB	AB	AB	AB	AB	AB	AB	AB
DD186	Jonafree	Honeycrisp	1	0	0.5	0.5	3	1.5	AB	BB	BB	AA	AA	BB	BB	AB	AA	AA	AA	BB	AA	AB	AA	AA	AA	AB	AA	AA	AA	AB	BB	AB	AA	AA	BB	AA	AA	AB	AB	AB	AB	AB	AB	AB	AB	AB	AB	AB	AB
DD187	Jonafree	Honeycrisp	0	1	0	0.4	-	2	AB	AB	AB	AB	AA	BB	AB	AB	AA	AA	AA	BB	AA	BB	AA	AA	AA	AB	AA	AA	AA	AB	BB	AB	AA	AA	BB	AA	AA	AB	AB	AB	AB	AB	AB	AB	AB	AB	AB	AB	AB
DD190	Jonafree	Honeycrisp	1	0.5	0	0.5	5	4	BB	BB	BB	AA	AA	BB	BB	BB	AA	AA	AA	BB	AA	AB	AA	AA	AA	AB	AA	AA	AA	AB	BB	AB	AA	AA	BB	AA	AA	AB	AB	AB	AB	AB	AB	AB	AB	BB	AB	AA	BB
DD192	Jonafree	Honeycrisp	0.5	1	0.5	0.667	-	3	AB	AB	AB	AB	AA	BB	AB	AB	AA	AA	AA	BB	AA	BB	AA	AA	AA	AB	AA	AA	AA	AB	BB	AB	AA	AA	BB	AA	AA	AB	AB	AB	AB	AB	AB	--	AB	BB	AB	AA	BB
DD195	Jonafree	Honeycrisp	-	-	-	-	-	-	AA	AB	AB	AB	AA	BB	AB	AA	AA	AA	AA	BB	AA	BB	AA	AA	AA	AB	AA	AA	AA	AB	BB	AB	AA	AA	BB	AA	AA	AB	AB	AB	AB	AB	AB	AB	AB	AB	AB	AB	AB
EC292	MN1702	Honeycrisp	1	0.5	0	0.5	-	3.5	BB	BB	BB	AA	AA	BB	BB	BB	AA	AA	AA	BB	AA	AA	AA	AA	AA	AA	AA	AB	AA	BB	AB	AB	AB	AA	BB	AB	AA	AB	AB	AB	AA	AB	BB	BB	AB	BB	AB	AB	BB
EC297	MN1702	Honeycrisp	0	1	1	0.8	-	4	AB	AB	AB	AB	AA	BB	AB	AB	AA	AA	AA	BB	AA	AB	AA	AA	AA	AA	AA	AB	AA	BB	AB	AB	AB	AA	BB	AB	AA	AB	AB	AB	AA	AB	BB	BB	AB	BB	AB	AB	BB
EC299	MN1702	Honeycrisp	0	0	0	0	4	4	AB	BB	BB	AA	AB	AB	BB	AB	AB	AB	AA	AB	AB	AA	AB	AB	AA	AB	AB	AA	AA	BB	BB	AA	AA	AA	BB	AB	AA	AB	AB	AB	AA	AB	BB	BB	AB	BB	AB	AB	BB
EC300	MN1702	Honeycrisp	3	1	3	2.333	5	3.5	BB	BB	BB	AA	AA	BB	BB	BB	AA	AA	AA	BB	AA	AA	AA	AA	AA	AA	AA	AB	AA	BB	AB	AB	AB	AA	BB	AB	AA	AA	BB	AA	AA	AA	BB	BB	AB	BB	AB	AB	BB
EC305	MN1702	Honeycrisp	1.5	0	3	1.5	5	3.5	AB	BB	BB	AA	AB	AB	BB	AB	AB	AB	AA	AB	AB	AA	AB	AB	AA	AB	AB	AA	AA	BB	BB	AA	AA	AA	BB	AA	AA	AA	BB	AA	AA	AA	BB	BB	AA	BB	AA	AA	BB
EC310	MN1702	Honeycrisp	0.5	0	1	0.5	3	4	AA	AB	AB	AB	AB	AB	AB	AA	AB	AB	AA	AB	AB	AB	AB	AB	AA	AB	AB	AA	AA	BB	BB	AA	AA	AA	BB	AB	AA	AB	AB	AB	AA	AB	BB	BB	AB	BB	AB	AB	BB
ED218	MN1702	Honeycrisp	1.5	1	1	1.2	-	3	AB	AB	AB	AB	AA	BB	AB	AB	AA	AA	AA	BB	AA	AB	AA	AA	AA	AA	AA	AB	AA	BB	AB	AB	AA	AA	BB	AA	AA	AA	BB	AA	AA	AA	BB	BB	AA	BB	AA	AA	BB
ED225	MN1702	Honeycrisp	0.5	0	0	0.167	4	-	AB	BB	BB	AA	AB	AB	BB	AB	AB	AB	AA	AB	AB	AA	AB	AB	AA	AB	AB	AA	AA	BB	BB	AA	AB	AA	BB	AB	AA	AB	AB	AB	AA	AB	BB	BB	AB	BB	AB	AB	BB
ED229	MN1702	Honeycrisp	-	-	-	-	5	2.5	AB	AB	AB	AB	AA	BB	AB	BB	AA	AA	AA	BB	AA	AA	AA	AA	AA	AA	AA	AB	AA	BB	AB	AB	AB	AA	BB	AB	AA	AB	AB	AB	AA	AB	BB	BB	AB	BB	AB	AB	BB
ED230	MN1702	Honeycrisp	1	1	0	0.75	3.5	3.5	AA	AB	AB	AB	AB	AB	AB	AA	AB	AB	AA	AB	AB	AB	AB	AB	AA	AB	AB	AA	AA	BB	BB	--	AA	AA	BB	AA	AA	AA	BB	AA	AA	AA	BB	BB	AA	BB	AA	AA	BB
ED241	MN1702	Honeycrisp	0.5	0	0.5	0.333	3	3	AB	AB	AB	AB	AA	BB	AB	AB	AA	AA	AA	BB	AA	AB	AA	AA	AA	AA	AA	AB	AA	BB	AB	AB	AB	AA	BB	AA	AA	AA	BB	AA	AA	AA	BB	BB	AA	BB	AA	AA	BB
ED258	MN1702	Honeycrisp	0.5	1	1	0.833	-	-	AB	BB	BB	AA	AB	AB	BB	AB	AB	AB	AA	AB	AB	AA	AB	AB	AA	AB	AB	AA	AA	BB	BB	AA	AA	AA	BB	AA	AA	AA	BB	AA	AA	AA	BB	BB	AA	BB	AA	AA	BB
ED265	MN1702	Honeycrisp	1	0.5	1.5	1	1	4	BB	BB	BB	AA	AA	BB	BB	BB	AA	AA	AA	BB	AA	AA	AA	AA	AA	AA	AA	AB	AA	BB	AB	AB	AB	AA	BB	AB	AA	AB	AB	AB	AA	AB	BB	BB	AB	BB	AB	AB	BB
ED269	MN1702	Honeycrisp	1	1	0	0.6	4.5	4	BB	BB	BB	AA	AA	BB	BB	BB	AA	AA	AA	BB	AA	AA	AA	AA	AA	AA	AA	AB	AA	BB	AB	AB	AB	AA	BB	AA	AA	AA	BB	AA	AA	AA	BB	BB	AA	BB	AA	AA	BB
ED277	MN1702	Honeycrisp	0.5	0.5	1	0.667	4	4	AB	AB	AB	AB	AA	BB	AB	AB	AA	AA	AA	BB	AA	AB	AA	AA	AA	AA	AA	AB	AA	BB	AB	AB	AB	AA	BB	AB	AA	AB	AB	AB	AA	AB	BB	BB	AB	BB	AB	AB	BB
ED281	MN1702	Honeycrisp	1	0	0.5	0.4	5	3.5	AB	AB	AB	AB	AA	BB	AB	AB	AA	AA	AA	BB	AA	AB	AA	AA	AA	AA	AA	AB	AA	BB	AB	AB	AB	AA	BB	AB	AA	AB	AB	AB	AA	AB	BB	BB	AB	BB	AB	AB	BB
ED287	MN1702	Honeycrisp	0.5	0	0.5	0.333	3	3.5	--	AB	AB	AB	AB	AB	AB	AA	AB	AB	AA	AB	AB	AB	AB	AB	AA	AB	AB	AA	AA	BB	BB	AA	AA	AA	BB	AA	AA	AA	BB	AA	AA	AA	BB	BB	AA	BB	AA	AA	BB
ED289	MN1702	Honeycrisp	1.5	0	1	0.833	5	4	BB	BB	BB	AA	AA	BB	BB	BB	AA	AA	AA	BB	AA	AA	AA	AA	AA	AB	AB	AA	AA	BB	BB	AA	AA	AA	BB	AA	AA	AA	BB	AA	AA	AA	BB	BB	AA	BB	AA	AA	BB
ED293	MN1702	Honeycrisp	2.5	1	4	2.5	-	4	BB	BB	BB	AA	AA	BB	BB	BB	AA	AA	AA	BB	AA	AA	AA	AA	AA	AA	AA	AB	AA	BB	AB	--	AB	AA	BB	AB	AA	AB	AB	AB	AA	AB	BB	BB	AB	BB	AB	AB	BB
ED302	MN1702	Honeycrisp	1	0	1.5	0.833	5	3.5	AA	AB	AB	AB	AB	AB	AB	AA	AB	AB	AA	AB	AB	AB	AB	AB	AA	AB	AB	AA	AA	BB	BB	AA	AA	AA	BB	AA	AA	AA	BB	AA	AA	AA	BB	BB	AB	BB	AB	AB	BB
ED311	MN1702	Honeycrisp	2.5	3	2.5	2.6	5	3.5	AA	AB	AB	AB	AB	AB	AB	AA	AB	AB	AA	AB	AB	AB	AB	AB	AA	AB	AB	AA	AA	BB	BB	AA	AA	AA	BB	AA	AA	AA	BB	AA	AA	AA	BB	BB	AA	BB	AA	AA	BB
ED312	MN1702	Honeycrisp	1.5	0	1.5	1.2	5	4	BB	BB	BB	AA	AA	BB	BB	BB	AA	AA	AA	BB	AA	AA	AA	AA	AA	AA	AA	AB	AA	BB	AB	--	AB	AA	BB	AB	AA	AB	AB	AB	AA	AB	BB	BB	AB	BB	AB	AB	BB
EF096	MN1764	Honeycrisp	0	0	0.5	0.2	-	2	AB	BB	BB	AA	AB	AB	BB	AB	AB	AB	AA	AB	AA	AB	AA	AA	AA	AB	AA	AA	AA	AB	BB	AB	AA	AA	BB	AA	AA	AB	AB	AB	AB	AB	AB	AB	AB	AB	AB	AB	AB
EF097	MN1764	Honeycrisp	1	0	1	0.5	-	1	AA	AA	AA	AB	AA	BB	AB	AA	AA	AA	AA	BB	AA	BB	AA	AA	AA	AB	AA	AA	AA	AB	BB	--	AA	AA	BB	AA	AA	AB	AB	AB	AB	AB	AB	--	AB	AB	AB	AB	AB
EF098	MN1764	Honeycrisp	1	0.5	0	0.4	-	3	AA	AA	AA	AB	AA	BB	AB	AA	AA	AA	AA	BB	AA	BB	AA	AA	AA	AB	AA	AA	AA	AB	BB	AB	AA	AA	BB	AA	AA	AB	AB	AB	AB	AB	AB	AB	AB	AB	AB	AB	AB
EF100	MN1764	Honeycrisp	0.5	0.5	0	0.333	-	-	AB	BB	BB	AA	AB	AB	BB	AB	AB	AB	AA	AB	AA	AA	AB	AB	AB	AA	AA	AA	AA	AB	BB	AB	AA	AA	BB	AA	AA	AB	AB	AB	AB	AB	AB	AB	AB	AB	AB	AB	AB
EF101	MN1764	Honeycrisp	0.5	0.5	0	0.4	-	3	AA	AA	AA	AB	AA	BB	AB	AA	AA	AA	AA	BB	AA	BB	AA	AA	AA	AB	AA	AA	AA	AB	BB	AB	AA	AA	BB	AA	AA	AB	AB	AB	AB	AB	AB	AB	AB	AB	AB	AB	AB
EF102	MN1764	Honeycrisp	1	-	1.5	1.25	-	2.5	AB	AB	AB	AA	AA	BB	BB	AB	AA	AA	AA	BB	AA	AB	AA	AA	AA	AB	AA	AA	AA	AB	BB	AB	AA	AA	BB	AA	AA	AB	AB	AB	AB	AB	AB	AB	AB	AB	AB	AB	AB
EF104	MN1764	Honeycrisp	0	1	0.5	0.5	-	-	AB	BB	BB	AA	AB	AB	BB	AB	AB	AB	AA	AB	AA	AA	AB	AB	AB	AA	AA	AA	AA	AB	BB	AB	AA	AA	BB	AA	AA	AB	AB	AB	AB	AB	AB	AB	AB	AB	AB	AB	AB
EF105	MN1764	Honeycrisp	0	0	0	0	-	-	AB	AB	AB	AA	AB	AB	BB	AB	AB	AB	AA	AB	AA	AA	AB	AB	AB	AA	AA	AA	AA	AB	BB	--	AA	AA	BB	AA	AA	AB	AB	AB	AB	AB	AB	AB	AB	AB	AB	AB	AB
EF106	MN1764	Honeycrisp	0	0	0	0	-	2	AA	AB	AB	AB	AB	AB	AB	AA	AB	AB	AA	AB	AA	AB	AB	AB	AB	AA	AA	AA	AA	AB	BB	AB	AA	AA	BB	AA	AA	AB	AB	AB	AB	AB	AB	AB	AB	AB	AB	AB	AB
EF108	MN1764	Honeycrisp	1	0	0.5	0.4	-	3	AB	AB	AB	AA	AA	BB	BB	AB	AA	AA	AA	BB	AA	AB	AA	AA	AA	AB	AA	AA	AA	AB	BB	AB	AA	AA	BB	AA	AA	AB	AB	AB	AB	AB	AB	AB	AB	AB	AB	AB	AB
EF110	MN1764	Honeycrisp	-	-	-	-	-	3	AA	AB	AB	AB	AB	AB	AB	AA	AB	AB	AA	AB	AA	AB	AB	AB	AB	AA	AA	AA	AA	AB	BB	AB	AA	AA	BB	AA	AA	AB	AB	AB	AB	AB	AB	--	AB	AB	AB	AB	AB
EF113	MN1764	Honeycrisp	0.5	0	0	0.167	-	2	AA	AA	AA	AB	AA	BB	AB	AA	AA	AA	AA	BB	AA	BB	AA	AA	AA	AB	AA	AA	AA	AB	BB	--	AA	AA	BB	AA	AA	AB	AB	AB	AB	AB	AB	AB	AB	AB	AB	AB	AB
EF114	MN1764	Honeycrisp	-	-	-	-	-	2.5	AB	BB	BB	AA	AB	AB	BB	AB	AB	AB	AA	AB	AA	AA	AB	AB	AB	AA	AA	AA	AA	AB	BB	AB	AA	AA	BB	AA	AA	AB	AB	AB	AB	AB	AB	AB	AB	AB	AB	AB	AB
EF116	MN1764	Honeycrisp	1	1.5	1.25	1.222	-	-	AB	BB	BB	AA	AB	AB	BB	AB	AB	AB	AA	AB	AA	AA	AB	AB	AB	AA	AA	AA	AA	AB	BB	AB	AA	AA	BB	AA	AA	AB	AB	AB	AB	AB	AB	AB	AB	AB	AB	AB	AB
EF117	MN1764	Honeycrisp	1.25	1	1.25	1.167	-	2	AA	AB	AB	AB	AB	AB	AB	AA	AB	AB	AA	AB	AA	AB	AB	AB	AB	AA	AA	AA	AA	AB	BB	AB	AA	AA	BB	AA	AA	AB	AB	AB	AB	AB	AB	AB	AB	--	AB	AB	AB
EF118	MN1764	Honeycrisp	1.75	0.75	2.5	1.667	-	-	AA	AA	AA	AB	AA	BB	AB	AA	AA	AA	AA	BB	AA	BB	AA	AA	AA	AB	AA	AA	AA	AB	BB	AB	AA	AA	BB	AA	AA	AB	AB	AB	AB	AB	AB	AB	AB	AB	AB	AB	AB
EF119	MN1764	Honeycrisp	0.75	0.667	1.333	0.9	-	3.33333	AA	AB	AB	AB	AB	AB	AB	AA	AB	AB	AA	AB	AA	AB	AB	AB	AB	AA	AA	AA	AA	AB	BB	AB	AA	AA	BB	AA	AA	AB	AB	AB	AB	AB	AB	AB	AB	AB	AB	AB	AB
EF120	MN1764	Honeycrisp	0.5	1	0	0.5	-	2	AA	AA	AA	AB	AA	BB	AB	AA	AA	AA	AA	BB	AA	BB	AA	AA	AA	AB	AA	AA	AA	AB	BB	AB	AA	AA	BB	AA	AA	AB	AB	AB	AB	AB	AB	--	AB	AB	AB	AB	AB
EF121	MN1764	Honeycrisp	0.25	0	0.333	0.182	-	3.66667	AB	BB	BB	AA	AB	AB	BB	AB	AB	AB	AA	AB	AA	AA	AB	AB	AB	AA	AA	AA	AA	AB	BB	AB	AA	AA	BB	AA	AA	AB	AB	AB	AB	AB	AB	AB	AB	AB	AB	AB	AB
EF122	MN1764	Honeycrisp	0	0.5	0.5	0.4	-	3.5	AA	AA	AA	AB	AA	BB	AB	AA	AA	AA	AA	BB	AA	BB	AA	AA	AA	AB	AA	AA	AA	AB	BB	AB	AA	AA	BB	AA	AA	AB	AB	AB	AB	AB	AB	AB	AB	AB	AB	AB	AB
EF123	MN1764	Honeycrisp	0.5	0	0	0.167	-	2	AB	AB	AB	AA	AA	BB	BB	AB	AA	AA	AA	BB	AA	AB	AA	AA	AA	AB	AA	AA	AA	AB	BB	AB	AA	AA	BB	AA	AA	AB	AB	AB	AB	AB	AB	AB	AB	AB	AB	AB	AB
EF124	MN1764	Honeycrisp	1.667	1	1.5	1.4	-	2.66667	AA	AB	AB	AB	AB	AB	AB	AA	AB	AB	AA	AB	AA	AB	AB	AB	AB	AA	AA	AA	AA	AB	BB	AB	AA	AA	BB	AA	AA	AB	AB	AB	AB	AB	AB	AB	AB	AB	AB	AB	AB
EF125	MN1764	Honeycrisp	0.667	0.25	0	0.273	-	4	AB	BB	BB	AA	AB	AB	BB	AB	AB	AB	AA	AB	AA	AA	AB	AB	AB	AA	AA	AA	AA	AB	BB	AB	AA	AA	BB	AA	AA	AB	AB	AB	AB	AB	AB	AB	AB	AB	AB	AB	AB
EF127	MN1764	Honeycrisp	0	0	0	0	-	2	AA	AA	AA	AB	AA	BB	AB	AA	AA	AA	AA	BB	AA	BB	AA	AA	AA	AB	AA	AA	AA	AB	BB	AB	AA	AA	BB	AA	AA	AB	AB	AB	AB	AB	AB	AB	AB	AB	AB	AB	AB
EF128	MN1764	Honeycrisp	1.667	0.25	1	0.909	-	3	AA	AA	AA	AB	AA	BB	AB	AA	AA	AA	AA	BB	AA	BB	AA	AA	AA	AB	AA	AA	AA	AB	BB	--	AA	AA	BB	AA	AA	AB	AB	AB	AB	AB	AB	AB	AB	AB	AB	AB	AB
EF129	MN1764	Honeycrisp	0.667	0.5	1	0.727	-	3	AA	AB	AB	AB	AB	AB	AB	AA	AA	AA	AA	BB	AA	BB	AA	AA	AA	AB	AA	AA	AA	AB	BB	--	AA	AA	BB	AA	AA	AB	AB	AB	AB	AB	AB	AB	AB	AB	AB	AB	AB
EF130	MN1764	Honeycrisp	1.333	0.5	0.5	0.727	-	2	AB	BB	BB	AA	AB	AB	BB	AB	AB	AB	AA	AB	AA	AA	AB	AB	AB	AA	AA	AA	AA	AB	BB	AB	AA	AA	BB	AA	AA	AB	AB	AB	AB	AB	AB	AB	AB	AB	AB	AB	AB
EF131	MN1764	Honeycrisp	0.5	0.5	0	0.333	-	3	AB	AB	AB	AA	AA	BB	BB	AB	AA	AA	AA	BB	AA	AB	AA	AA	AA	AB	AA	AA	AA	AB	BB	AB	AA	AA	BB	AA	AA	AB	AB	AB	AB	AB	AB	AB	AB	AB	AB	AB	AB
EF133	MN1764	Honeycrisp	1.667	0.75	1.667	1.3	-	4	AA	AA	AA	AB	AA	BB	AB	AA	AA	AA	AA	BB	AA	BB	AA	AA	AA	AB	AA	AA	AA	AB	BB	--	AA	AA	BB	AA	AA	AB	AB	AB	AB	AB	AB	AB	AB	AB	AB	AB	AB
EF135	MN1764	Honeycrisp	2.667	1.25	2.5	2.091	-	4	AA	AB	AB	AB	AB	AB	AB	AA	AB	AB	AA	AB	AA	AB	AB	AB	AB	AA	AA	AA	AA	AB	BB	AB	AA	AA	BB	AA	AA	AB	AB	AB	AB	AB	AB	AB	AB	AB	AB	AB	AB
EF136	MN1764	Honeycrisp	0	0.333	0.25	0.2	-	3.5	AB	BB	BB	AA	AB	AB	BB	AB	AB	AB	AA	AB	AA	AA	AB	AB	AB	AA	AA	AA	AA	AB	BB	AB	AA	AA	BB	AA	AA	AB	AB	AB	AB	AB	AB	AB	AB	AB	AB	AB	AB
EF137	MN1764	Honeycrisp	0.5	0.5	0	0.333	-	-	AA	AB	AB	AB	AA	BB	AB	AA	AA	AA	AA	BB	AA	BB	AA	AA	AA	AB	AA	AA	AA	AB	BB	AB	AA	AA	BB	AA	AA	AB	AB	AB	AB	AB	AB	AB	AB	AB	AB	AB	AB
EF138	MN1764	Honeycrisp	1.5	1	1	1.167	-	4	AB	AB	AB	AA	AA	BB	BB	AB	AA	AA	AA	BB	AA	AB	AA	AA	AA	AB	AA	AA	AA	AB	BB	AB	AA	AA	BB	AA	AA	AB	AB	AB	AB	AB	AB	AB	AB	AB	AB	AB	AB
EF139	MN1764	Honeycrisp	1	0.25	1.25	0.833	-	3	AA	AA	AA	AB	AA	BB	AB	AA	AA	AA	AA	BB	AA	BB	AA	AA	AA	AB	AA	AA	AA	AB	BB	--	AA	AA	BB	AA	AA	AB	AB	AB	AB	AB	AB	AB	AB	AB	AB	AB	AB
EF140	MN1764	Honeycrisp	0.5	0	0	0.167	-	4	AA	AA	AA	AB	AA	BB	AB	AA	AA	AA	AA	BB	AA	BB	AA	AA	AA	AB	AA	AA	AA	AB	BB	AB	AA	AA	BB	AA	AA	AB	AB	AB	AB	AB	AB	AB	AB	AB	AB	AB	AB
EF141	MN1764	Honeycrisp	0	0	1	0.5	-	3	AA	AB	AB	AB	AB	AB	AB	AA	AB	AB	AA	AB	AA	AB	AB	AB	AB	AA	AA	AA	AA	AB	BB	AB	AA	AA	BB	AA	AA	AB	AB	AB	AB	AB	AB	AB	AB	AB	AB	AB	AB
EF142	MN1764	Honeycrisp	2.25	1.25	1.75	1.75	-	3	AA	AB	AB	AB	AB	AB	AB	AA	AB	AB	AA	AB	AA	AB	AB	AB	AB	AA	AA	AA	AA	AB	BB	AB	AA	AA	BB	AA	AA	AB	AB	AB	AB	AB	AB	AB	AB	AB	AB	AB	AB
EF143	MN1764	Honeycrisp	1	0	0.5	0.455	-	3	AA	AA	AA	AB	AA	BB	AB	AA	AA	AA	AA	BB	AA	BB	AA	AA	AA	AB	AA	AA	AA	AB	BB	--	AA	AA	BB	AA	AA	AB	AB	AB	AB	AB	AB	--	AB	AB	AB	AB	AB
EF144	MN1764	Honeycrisp	0	0	0.5	0.167	-	4	AB	AB	AB	AA	AA	BB	BB	AB	AA	AA	AA	BB	AA	AB	AA	AA	AA	AB	AA	AA	AA	AB	BB	AB	AA	AA	BB	AA	AA	AB	AB	AB	AB	AB	AB	AB	AB	AB	AB	AB	AB
EF146	MN1764	Honeycrisp	0.5	0	0.5	0.333	-	1	AA	AA	AA	AB	AA	BB	AB	AA	AA	AA	AA	BB	AA	BB	AA	AA	AA	AB	AA	AA	AA	AB	BB	--	AA	AA	BB	AA	AA	AB	AB	AB	AB	AB	AB	AB	AB	AB	AB	AB	AB
EG002	MN1764	Honeycrisp	1	0	1	0.6	-	-	AB	AB	AB	AA	AA	BB	BB	AB	AA	AA	AA	BB	AA	AB	AA	AA	AA	AB	AA	AA	AA	AB	BB	AB	AA	AA	BB	AA	AA	AB	AB	AB	AB	AB	AB	AB	AB	AB	AB	AB	AB
EG004	MN1764	Honeycrisp	1.5	0	2	1.167	-	-	AA	AA	AA	AB	AA	BB	AB	AA	AA	AA	AA	BB	AA	BB	AA	AA	AA	AB	AA	AA	AA	AB	BB	AB	AA	AA	BB	AA	AA	AB	AB	AB	AB	AB	AB	AB	AB	AB	AB	AB	AB
EG005	MN1764	Honeycrisp	1	1	1	1	-	-	AA	AB	AB	AB	AB	AB	AB	AA	AB	AB	AA	AB	AA	AB	AB	AB	AB	AA	AA	AA	AA	AB	BB	AB	AA	AA	BB	AA	AA	AB	AB	AB	AB	AB	AB	--	AB	AB	AB	AB	AB
EG006	MN1764	Honeycrisp	0	0	0	0	-	3	AA	AB	AB	AB	AB	AB	AB	AA	AB	AB	AA	AB	AA	AB	AB	AB	AB	AA	AA	AA	AA	AB	BB	AB	AA	AA	BB	AA	AA	AB	AB	AB	AB	AB	AB	AB	AB	AB	AB	AB	AB
EG009	MN1764	Honeycrisp	0	1	0	0.25	-	-	AB	BB	BB	AA	AB	AB	BB	AB	AB	AB	AA	AB	AA	AA	AB	AB	AB	AA	AA	AA	AA	AB	BB	AB	AA	AA	BB	AA	AA	AB	AB	AB	AB	AB	AB	AB	AB	AB	AB	AB	AB
EG010	MN1764	Honeycrisp	1	0	0	0.2	-	2	AA	AA	AA	AB	AA	BB	AB	AA	AA	AA	AA	BB	AA	BB	AA	AA	AA	AB	AA	AA	AA	AB	BB	AB	AA	AA	BB	AA	AA	AB	AB	AB	AB	AB	AB	AB	AB	AB	AB	AB	AB
EG011	MN1764	Honeycrisp	2	1	3	2	-	3	AB	BB	BB	AA	AB	AB	BB	AB	AB	AB	AA	AB	AA	AA	AB	AB	AB	AA	AA	AA	AA	AB	BB	AB	AA	AA	BB	AA	AA	AB	AB	AB	AB	AB	AB	AB	AB	AB	AB	AB	AB
EG012	MN1764	Honeycrisp	0.5	0.5	0.5	0.5	-	2	AB	BB	BB	AA	AB	AB	BB	AB	AB	AB	AA	AB	AA	AA	AB	AB	AB	AA	AA	AA	AA	AB	BB	AB	AA	AA	BB	AA	AA	AB	AB	AB	AB	AB	AB	AB	AB	AB	AB	AB	AB
EG014	MN1764	Honeycrisp	2	1	2	1.8	-	3	AA	AA	AA	AB	AA	BB	AB	AA	AA	AA	AA	BB	AA	BB	AA	AA	AA	AB	AA	AA	AA	AB	BB	AB	AA	AA	BB	AA	AA	AB	AB	AB	AB	AB	AB	AB	AB	AB	AB	AB	AB
EG015	MN1764	Honeycrisp	1	2	-	1.5	-	4	AA	AA	AA	AB	AA	BB	AB	AA	AA	AA	AA	BB	AA	BB	AA	AA	AA	AB	AA	AA	AA	AB	BB	--	AA	AA	BB	AA	AA	AB	AB	AB	AB	AB	AB	AB	AB	AB	AB	AB	AB
EG016	MN1764	Honeycrisp	1	0	0	0.333	-	3	AA	AB	AB	AB	AB	AB	AB	AA	AB	AB	AA	AB	AA	AB	AB	AB	AB	AA	AA	AA	AA	AB	BB	AB	AA	AA	BB	AA	AA	AB	AB	AB	AB	AB	AB	--	AB	AB	AB	AB	AB
EG017	MN1764	Honeycrisp	1	0	1.5	0.833	-	4	AB	AB	AB	AA	AA	BB	BB	AB	AA	AA	AA	BB	AA	AB	AA	AB	AB	AA	AA	AA	AA	AB	BB	AB	AA	AA	BB	AA	AA	AB	AB	AB	AB	AB	AB	--	AB	AB	AB	AB	AB
EG018	MN1764	Honeycrisp	1	1	1.5	1.25	-	4	AB	BB	BB	AA	AB	AB	BB	AB	AB	AB	AA	AB	AA	AA	AB	AB	AB	AA	AA	AA	AA	AB	BB	AB	AA	AA	BB	AA	AA	AB	AB	AB	AB	AB	AB	AB	AB	AB	AB	AB	AB
EG019	MN1764	Honeycrisp	1	0	0.5	0.6	-	4	AA	AA	AA	AB	AB	AB	AB	AA	AB	AB	AA	AB	AA	AB	AB	AB	AB	AA	AA	AA	AA	AB	BB	--	AA	AA	BB	AA	AA	AB	AB	AB	AB	AB	AB	AB	AB	AB	AB	AB	AB
EG022	MN1764	Honeycrisp	0	0	0	0	-	1	AA	AB	AB	AB	AB	AB	AB	AA	AB	AB	AA	AB	AA	AB	AB	AB	AB	AA	AA	AA	AA	AB	BB	AB	AA	AA	BB	AA	AA	AB	AB	AB	AB	AB	AB	AB	AB	AB	AB	AB	AB
EG023	MN1764	Honeycrisp	2.5	1	2	1.833	-	-	AA	AB	AB	AB	AA	BB	AB	AA	AA	AA	AA	BB	AA	BB	AA	AA	AA	AB	AA	AA	AA	AB	BB	--	AA	AA	BB	AA	AA	AB	AB	AB	AB	AB	AB	AB	AB	AB	AB	AB	AB
EG024	MN1764	Honeycrisp	0.5	1	0.5	0.667	-	-	AB	AB	AB	AA	AA	BB	BB	AB	AA	AA	AA	BB	AA	AB	AA	AA	AA	AB	AA	AA	AA	AB	BB	AB	AA	AA	BB	AA	AA	AB	AB	AB	AB	AB	AB	AB	AB	AB	AB	AB	AB
EH001	Honeycrisp	PitmPine	1.5	1	2	1.5	-	0	AB	AB	AB	AB	AA	BB	AB	AB	AA	AA	AA	BB	AA	AB	AA	AA	AA	AA	AA	AB	AA	BB	AB	AB	AB	AA	AB	AA	AA	AB	AB	AB	AA	AB	BB	BB	AB	BB	AA	AA	BB
EH007	Honeycrisp	PitmPine	1	0.5	1	0.8	-	0	AB	AB	AB	AB	AA	BB	AB	AB	AA	AA	AA	BB	AA	AB	AA	AA	AA	AB	AA	AB	AB	BB	BB	AB	AA	AA	AB	AA	AB	AA	AB	AB	AB	AB	AB	BB	AB	BB	AB	AB	AB
EH013	Honeycrisp	PitmPine	1	0.5	0.5	0.667	-	-	BB	BB	BB	AA	AA	BB	BB	BB	AA	AA	AA	BB	AA	AA	AA	AA	AA	AA	AA	AB	AA	BB	AB	AB	AB	AA	AB	AA	AA	AB	AB	AB	AA	AB	BB	BB	AB	BB	AA	AA	BB
EH016	Honeycrisp	PitmPine	3	1	3	2.333	3	3	BB	BB	BB	AA	AA	BB	BB	BB	AA	AA	AA	BB	AA	AA	AA	AA	AA	AA	AA	AB	AA	BB	AB	AB	AB	AA	AB	AA	AA	AB	AB	AB	AA	AB	BB	BB	AB	BB	AA	AA	BB
EH017	Honeycrisp	PitmPine	1	1	1	1	2.5	2.5	AB	AB	AB	AB	AA	BB	AB	AB	AA	AA	AA	BB	AA	AB	AA	AA	AA	AA	AA	AB	AA	BB	AB	AB	AB	AA	AB	AA	AA	AB	AB	AB	AA	AB	BB	BB	AB	BB	AA	AA	BB
EH019	Honeycrisp	PitmPine	0.5	1	0.5	0.667	-	4	BB	BB	BB	AB	AA	BB	BB	BB	AA	AA	AB	BB	AA	AA	AA	AA	AA	AB	AA	AB	AA	BB	AB	AB	AB	AA	AB	AA	AA	AB	AB	AB	AA	AB	BB	BB	AB	BB	AA	AA	BB
EH021	Honeycrisp	PitmPine	2.5	2	1	1.8	-	0	AB	AB	AB	AB	AA	BB	AB	AB	AA	AA	AA	BB	AA	AB	AA	AA	AA	AA	AA	AB	AA	BB	AB	AB	AB	AA	AB	AA	AA	AB	AB	AB	AA	AB	BB	BB	AB	BB	AA	AA	BB
EH024	Honeycrisp	PitmPine	2.5	1	2	1.833	-	-	BB	BB	BB	AA	AA	BB	BB	BB	AA	AA	AA	BB	AA	AA	AA	AA	AA	AB	AA	AB	AB	BB	BB	AB	AA	AA	AB	AA	AB	AA	AB	AB	AB	AB	AB	BB	AB	BB	AB	AB	AB
EH025	Honeycrisp	PitmPine	0.5	1	0.5	0.667	-	3.5	AB	AB	AB	AB	AA	BB	AB	AB	AA	AA	AA	BB	AA	AB	AA	AA	AA	AA	AA	AB	AA	BB	AB	AB	AB	AA	AB	AA	AA	AB	AB	AB	AA	AB	BB	BB	AB	BB	AA	AA	BB
EH026	Honeycrisp	PitmPine	2.5	2	3.5	2.667	2	0	AB	AB	AB	BB	AA	BB	AB	AB	AA	AA	AB	BB	AA	AB	AA	AA	AA	AB	AA	AB	AB	BB	BB	AB	AA	AA	AB	AA	AB	AA	AB	AB	AB	AB	AB	BB	AB	BB	AB	AB	AB
EH027	Honeycrisp	PitmPine	2.667	1	1.667	1.778	-	-	AB	AB	AB	BB	AA	BB	AB	AB	AA	AA	AB	BB	AA	AB	AA	AA	AA	AB	AA	AB	AB	BB	BB	AB	AA	AA	AB	AA	AB	AA	AB	AB	AB	AB	AB	BB	AB	BB	AB	AB	AB
EH030	Honeycrisp	PitmPine	2	0	1	1	-	1	BB	BB	BB	AB	AA	BB	BB	BB	AA	AA	AB	BB	AA	AA	AA	AA	AA	AB	AA	AB	AB	BB	BB	AB	AA	AA	AB	AA	AB	AA	AB	AB	AB	AB	AB	BB	AB	BB	AB	AB	AB
EH031	Honeycrisp	PitmPine	1	1.5	1	1.167	-	1	BB	BB	BB	AA	AA	BB	BB	BB	AA	AA	AA	BB	AA	AA	AA	AA	AA	AA	AA	AB	AA	BB	AB	AB	AB	AA	AB	AA	AA	AB	AB	AB	AA	AB	BB	BB	AB	BB	AA	AA	BB
EH036	Honeycrisp	PitmPine	0.5	1	1	0.833	-	-	AB	AB	AB	AB	AA	BB	AB	AB	AA	AA	AA	BB	AA	AB	AA	AA	AA	AA	AA	AB	AA	BB	AB	AB	AB	AA	AB	AA	AA	AB	AB	AB	AA	AB	BB	BB	AB	BB	AA	AA	AB
EH037	Honeycrisp	PitmPine	0.5	1	0.5	0.667	2	0	BB	BB	BB	AA	AA	BB	BB	BB	AA	AA	AA	BB	AA	AA	AA	AA	AA	AA	AA	AB	AA	BB	AB	--	AB	AA	AB	AA	AA	AB	AB	AB	AA	AB	BB	BB	AB	BB	AA	AA	BB
EH038	Honeycrisp	PitmPine	2.5	0.5	2	1.667	1	0	AB	AB	AB	BB	AA	BB	AB	AB	AA	AA	AB	BB	AA	AB	AA	AA	AA	AB	AA	AB	AB	BB	BB	AB	AA	AA	AB	AA	AB	AA	AB	AB	--	AB	AB	BB	AB	BB	AB	AB	AB
EH039	Honeycrisp	PitmPine	1.5	1	1	1.167	3	3	AB	AB	AB	AB	AA	BB	AB	AB	AA	AA	AA	BB	AA	AB	AA	AA	AA	AA	AA	AB	AA	BB	AB	AB	AB	AA	AB	AA	AA	AB	AB	AB	--	AB	BB	--	AB	BB	--	AA	BB
EH040	Honeycrisp	PitmPine	0.5	1	1	0.833	-	2	BB	BB	BB	AB	AA	BB	BB	BB	AA	AA	AB	BB	AA	AA	AA	AA	AA	AB	AA	AB	AB	BB	BB	AB	AA	AA	AB	AA	AB	AA	AB	AB	AB	AB	AB	BB	AB	BB	AB	AB	AB
EH042	Honeycrisp	PitmPine	2	1	2	1.8	-	0	AB	AB	AB	BB	AA	BB	AB	AB	AA	AA	AB	BB	AA	AB	AA	AA	AA	AB	AA	AB	AB	BB	BB	AB	AA	AA	AB	AA	AB	AA	AB	AB	AB	AB	AB	BB	AB	BB	AB	AB	AB
EH043	Honeycrisp	PitmPine	1.5	1	0.5	1	-	0	BB	BB	BB	AB	AA	BB	BB	BB	AA	AA	AB	BB	AA	AA	AA	AA	AA	AB	AA	AB	AB	BB	BB	AB	AA	AA	AB	AA	AB	AA	AB	AB	AB	AB	AB	BB	AB	BB	AB	AB	AB
AE_HCxPit-001	Honeycrisp	PitmPine	0	1	1	0.667	-	3	AB	AB	AB	AB	AA	BB	AB	AB	AA	AA	AA	BB	AA	AB	AA	AA	AA	AA	AA	AB	AA	BB	AB	AB	AB	AA	AB	AA	AA	AB	AB	AB	AA	AB	BB	BB	AB	BB	AA	AA	BB
EI002	Honeycrisp	PitmPine	0	0	1	0.333	-	0	BB	BB	BB	AB	AA	BB	BB	BB	AA	AA	AB	BB	AA	AA	AA	AA	AA	AB	AA	AB	AB	BB	BB	--	AA	AA	AB	AA	AB	AA	AB	AB	AB	AB	AB	BB	AB	BB	AB	AB	AB
AE_HCxPit-003	Honeycrisp	PitmPine	1	2	1.5	1.5	-	0	BB	BB	BB	AA	AA	BB	BB	BB	AA	AA	AA	BB	AA	AA	AA	AA	AA	AA	--	AB	AA	BB	AB	AB	AB	AA	--	AA	AA	AB	AB	--	AA	AB	BB	BB	AB	--	--	AA	AB
AE_HCxPit-007	Honeycrisp	PitmPine	0	0.5	0.5	0.4	-	0	BB	BB	BB	AA	AA	BB	BB	BB	AA	AA	AA	BB	AA	AA	AA	AA	AA	AA	AA	AB	AA	BB	AB	--	AB	AA	AB	AA	AA	AB	AB	AB	AA	AB	BB	BB	AB	--	AA	AA	BB
AE_HCxPit-010	Honeycrisp	PitmPine	2	0.5	1.5	1.333	-	0	AB	AB	AB	AB	AA	BB	AB	AB	AA	AA	AA	BB	AA	AB	AA	AA	AA	AA	AA	AB	AA	BB	AB	AB	AB	AA	AB	AA	AA	AB	AB	AB	AA	AB	BB	BB	AB	--	AA	AA	BB
EI017	Honeycrisp	PitmPine	0.5	1	1	0.833	1	0	BB	BB	BB	AA	AA	BB	BB	BB	AA	AA	AA	BB	AA	AA	AA	AA	AA	AA	AA	AB	AB	BB	BB	AB	AA	AA	AB	AA	AB	AA	AB	AB	--	AB	AB	BB	AB	BB	AB	AB	AB
AE_HCxPit-020	Honeycrisp	PitmPine	0	0.5	0.5	0.333	-	0	AB	AB	AB	AB	AA	BB	AB	AB	AA	AA	AB	BB	AA	AB	AA	AA	AA	AB	AA	AB	AB	BB	BB	AB	AA	AA	AB	AA	AB	AA	AB	AB	AB	AB	AB	BB	AB	--	AB	AB	AB
AE_HCxPit-021	Honeycrisp	PitmPine	-	1	3	2	-	-	AB	AB	AB	AB	AA	BB	AB	AB	AA	AA	AA	BB	AA	AB	AA	AA	AA	AA	AA	AB	AA	BB	AB	AB	AB	AA	AB	AA	AA	AB	AB	AB	AA	AB	BB	BB	AB	--	AA	AA	AB
AE_HCxPit-022	Honeycrisp	PitmPine	-	-	-	-	-	0	BB	BB	BB	AA	AA	BB	BB	BB	AA	AA	AA	BB	AA	AA	AA	AA	AA	AA	AA	AB	AA	BB	AB	--	AB	AA	AB	AA	AA	AB	AB	AB	AA	AB	BB	BB	AB	--	AA	AA	BB
EI025	Honeycrisp	PitmPine	4	3.5	3	3.5	-	-	AB	AB	AB	AB	AA	BB	AB	AB	AA	AA	AA	BB	AA	AB	AA	AA	AA	AA	AA	AB	AA	BB	AB	AB	AB	AA	AB	AA	AA	AB	AB	AB	AA	AB	BB	BB	AB	BB	AA	AB	AB
AE_HCxPit-026	Honeycrisp	PitmPine	0.5	1.5	1	1	-	1	AB	AB	AB	AB	AA	BB	AB	AB	AA	AA	AA	BB	AA	AB	AA	AA	AA	AA	AA	AB	AA	BB	AB	--	AB	AA	AB	AA	AA	AB	AB	AB	AA	AB	BB	BB	AB	--	AA	AA	BB
AE_HCxPit-027	Honeycrisp	PitmPine	0.5	0	1	0.5	1	0	BB	BB	BB	AB	AA	BB	BB	BB	AA	AA	AB	BB	AA	AA	AA	AA	AA	AB	AA	AB	AB	BB	BB	AB	AA	AA	AB	AA	AB	AA	AB	AB	AB	AB	AB	BB	AB	--	AB	AB	AB
AE_HCxPit-028	Honeycrisp	PitmPine	0	0	0	0	-	2	AB	AB	AB	BB	AA	BB	AB	AB	AA	AA	AB	BB	AA	AB	AA	AA	AA	AB	AA	AB	AB	BB	BB	AB	AA	AA	AB	AA	AB	AA	AB	AB	AB	AB	AB	BB	AB	--	AB	AB	AB
AE_HCxPit-029	Honeycrisp	PitmPine	2	0.5	1.5	1.333	4	3	BB	BB	BB	AB	AA	BB	BB	BB	AA	AA	AB	BB	AA	AA	AA	AA	AA	AB	AA	AB	AB	BB	BB	--	AA	AA	AB	AA	AB	AA	AB	AB	AB	AB	AB	BB	AB	--	AB	AB	AB
AE_HCxPit-030	Honeycrisp	PitmPine	1.5	1	2.5	1.667	4	3	AB	AB	AB	AB	AA	BB	AB	AB	AA	AA	AA	BB	AA	AB	AA	AA	AA	AA	AA	AB	AA	BB	AB	AB	AB	AA	AB	AA	AA	AB	AB	AB	AA	AB	BB	BB	AB	--	AA	AA	BB
AE_HCxPit-031	Honeycrisp	PitmPine	0.5	0	0	0.167	-	-	AB	AB	AB	BB	AA	BB	AB	AB	AA	AA	AB	BB	AA	AB	AA	AA	AA	AB	AA	AB	AB	BB	BB	AB	AA	AA	AB	AA	AB	AA	AB	AB	AB	AB	AB	BB	AB	--	AB	AB	AB
AE_HCxPit-032	Honeycrisp	PitmPine	0.5	0.5	0.5	0.5	-	-	AB	AB	AB	BB	AA	BB	AB	AB	AA	AA	AB	BB	AA	AB	AA	AA	AA	AB	AA	AB	AB	BB	BB	AB	AA	AA	AB	AA	AB	AA	AB	AB	AB	AB	AB	BB	AB	--	AB	AB	AB
AE_HCxPit-033	Honeycrisp	PitmPine	0.5	1	0.5	0.667	-	0	AB	AB	AB	AB	AA	BB	AB	AB	AA	AA	AA	BB	AA	AB	AA	AA	AA	AA	AA	AB	AA	BB	AB	AB	AB	AA	AB	AA	AA	AB	AB	AB	AA	AB	BB	BB	AB	--	AA	AA	BB
AE_HCxPit-036	Honeycrisp	PitmPine	0	0.5	0.5	0.333	4	2	AB	AB	AB	AB	AA	BB	--	AB	AA	AA	AA	BB	AA	AB	AA	--	AA	AA	AA	AB	AA	BB	AB	--	AB	AA	AB	AA	AA	AB	AB	AB	AA	AB	BB	BB	AB	--	AA	AA	BB
AE_HCxPit-037	Honeycrisp	PitmPine	1	1	2	1.333	4	3	AB	AB	AB	BB	AA	BB	AB	AB	AA	AA	AB	BB	AA	AB	AA	AA	AA	AB	AA	AB	AB	BB	BB	AB	AA	AA	AB	AA	AB	AA	AB	AB	AB	AB	AB	BB	AB	--	AB	AB	AB
AE_HCxPit-039	Honeycrisp	PitmPine	0	0	1	0.333	-	3	AB	AB	AB	BB	AA	BB	AB	AB	AA	AA	AB	BB	AA	AB	AA	AA	AA	AB	AA	AB	AB	BB	BB	AB	AA	AA	AB	AA	AB	AA	AB	AB	AB	AB	AB	BB	AB	--	AB	AB	AB
AE_HCxPit-041	Honeycrisp	PitmPine	1	1	1.5	1.167	2	0	BB	BB	BB	AB	AA	BB	BB	BB	AA	AA	AB	BB	AA	AA	AA	AA	AA	AB	AA	AB	AB	BB	BB	--	AA	AA	AB	AA	AB	AA	AB	AB	AB	AB	AB	BB	AB	--	AB	AB	AB
AE_HCxPit-042	Honeycrisp	PitmPine	2	0.5	2	1.5	-	4	BB	BB	BB	AB	AA	BB	BB	BB	AA	AA	AB	BB	AA	AA	AA	AA	AA	AB	AA	AB	AB	BB	BB	--	AA	AA	AB	AA	AB	AA	AB	AB	AB	AB	AB	BB	AB	--	AB	AB	AB
EI043	Honeycrisp	PitmPine	1.5	1	1.5	1.333	4	3	AB	AB	AB	AB	AA	BB	AB	AB	AA	AA	AA	BB	AA	AB	AA	AA	AA	AA	AA	AB	AA	BB	AB	AB	AB	AA	AB	AA	AA	AB	AB	AB	AA	AB	BB	BB	AB	BB	AA	AA	BB
AE_HCxPit-044	Honeycrisp	PitmPine	-	-	-	-	-	-	AB	AB	AB	BB	AA	BB	AB	AB	AA	AA	AB	BB	AA	AB	AA	AA	AA	AB	AA	AB	AB	BB	BB	AB	AA	AA	AB	AA	AB	AB	AB	AB	AA	AB	BB	BB	AB	--	AA	AA	BB
AE_HCxPit-045	Honeycrisp	PitmPine	-	-	-	-	-	1.5	AB	AB	AB	BB	AA	BB	AB	AB	AA	AA	AB	BB	AA	AB	AA	AA	AA	AB	AA	AB	AB	BB	BB	AB	AA	AA	AB	AA	AB	AB	AB	AB	AA	AB	BB	BB	AB	--	AA	AA	BB
EI047	Honeycrisp	PitmPine	2	0.5	1	1.167	1.5	0	AB	AB	AB	BB	AA	BB	AB	AB	AA	AA	AB	BB	AA	AB	AA	AA	AA	AB	AA	AB	AB	BB	BB	AB	AA	AA	AB	AA	AB	AA	AB	AB	AB	AB	AB	BB	AB	BB	AB	AB	AB
AE_HCxPit-048	Honeycrisp	PitmPine	0	1	0	0.333	-	-	BB	BB	BB	AB	AA	BB	BB	BB	AA	AA	AB	BB	AA	AA	AA	AA	AA	AB	AA	AB	AB	BB	BB	AB	AA	AA	AB	AA	AB	AA	AB	AB	AB	AB	AB	BB	AB	--	AB	AB	AB
EI050	Honeycrisp	PitmPine	2	1	2.5	1.833	1	0	BB	BB	BB	AB	AA	BB	BB	BB	AA	AA	AB	BB	AA	AA	AA	AA	AA	AB	AA	AB	AB	BB	BB	AB	AA	AA	AB	AA	AB	AA	AB	AB	--	AB	AB	BB	AB	BB	AB	AB	AB
EI051	Honeycrisp	PitmPine	1	1	1	1	-	0	BB	BB	BB	AB	AA	BB	BB	BB	AA	AA	AB	BB	AA	AA	AA	AA	AA	AB	AA	AB	AB	BB	BB	AB	AA	AA	AB	AA	AB	AA	AB	AB	AB	AB	AB	BB	AB	BB	AB	AB	AB
EI052	Honeycrisp	PitmPine	1.5	0.5	1.5	1.167	-	0	AB	AB	AB	BB	AA	BB	AB	AB	AA	AA	AA	BB	AA	AB	AA	AA	AA	AA	AA	AB	AA	BB	AB	AB	AB	AA	AB	AA	AA	AB	AB	AB	AA	AB	BB	BB	AB	BB	AA	AA	BB
EI053	Honeycrisp	PitmPine	1.5	0.5	1	1	4	3	BB	BB	BB	AA	AA	BB	BB	BB	AA	AA	AA	BB	AA	AA	AA	AA	AA	AA	AA	AB	AA	BB	AB	AB	AB	AA	AB	AA	AA	AB	AB	AB	AA	AB	BB	BB	AB	BB	AA	AA	BB
EI054	Honeycrisp	PitmPine	1	0.5	0.5	0.667	1	0	AB	AB	AB	AB	AA	BB	AB	AB	AA	AA	AA	BB	AA	AB	AA	AA	AA	AA	AA	AB	AA	BB	AB	AB	AB	AA	AB	AA	AA	AB	AB	AB	AA	AB	BB	BB	AB	BB	AA	AA	BB
EI057	Honeycrisp	PitmPine	0.5	0.5	1.5	0.833	4	3	BB	BB	BB	AB	AA	BB	BB	BB	AA	AA	AB	BB	AA	AA	AA	AA	AA	AB	AA	AB	AB	BB	BB	AB	AA	AA	AB	AA	AB	AA	AB	AB	AB	AB	AB	BB	AB	BB	AB	AB	AB
EI059	Honeycrisp	PitmPine	1.5	1	3	1.833	2	0	AB	AB	AB	BB	AA	BB	AB	AB	AA	AA	AB	BB	AA	AB	AA	AA	AA	AB	AA	AB	AB	BB	BB	AB	AA	AA	AB	AA	AB	AA	AB	AB	--	AB	AB	BB	AB	BB	AA	AA	BB
EI060	Honeycrisp	PitmPine	1	1	1	1	1	0	AB	AB	AB	AB	AA	BB	AB	AB	AA	AA	AA	BB	AA	AB	AA	AA	AA	AA	AA	AB	AA	BB	AB	AB	AB	AA	AB	AA	AA	AB	AB	AB	AA	AB	BB	BB	AB	BB	AA	AA	BB
EI061	Honeycrisp	PitmPine	0.5	0.5	0	0.333	1.5	0	BB	BB	BB	AB	AA	BB	BB	BB	AA	AA	AB	BB	AA	AA	AA	AA	AA	AB	AA	AB	AB	BB	BB	AB	AA	AA	AB	AA	AB	AA	AB	AB	AB	AB	AB	BB	AB	BB	AB	AB	AB
EI062	Honeycrisp	PitmPine	0.5	0.5	1	0.667	-	-	BB	BB	BB	AB	AA	BB	BB	BB	AA	AA	AB	BB	AA	AA	AA	AA	AA	AB	AA	AB	AB	BB	BB	AB	AA	AA	AB	AA	AB	AA	AB	AB	AB	AB	AB	BB	AB	BB	AB	AB	AB
EI064	Honeycrisp	PitmPine	0	0	0	0	-	0	AB	AB	AB	BB	AA	BB	AB	AB	AA	AA	AB	BB	AA	AB	AA	AA	AA	AB	AA	AB	AB	BB	BB	AB	AA	AA	AB	AA	AB	AA	AB	AB	AB	AB	AB	BB	AB	BB	AB	AB	BB
EI065	Honeycrisp	PitmPine	1.5	2	2	1.833	5	3	BB	BB	BB	AB	AA	BB	BB	BB	AA	AA	AB	BB	AA	AA	AA	AA	AA	AB	AA	AB	AB	BB	BB	AB	AA	AA	AB	AA	AB	AA	AB	AB	AB	AB	AB	BB	AB	BB	AB	AB	AB
AE_HCxMon-026	Honeycrisp	Monark	3	0.5	2.5	2	-	-	AB	AB	AB	AB	AA	BB	AB	AB	AA	AA	AA	BB	AA	AB	AA	AA	AA	AA	AA	AB	AA	BB	AB	AB	AB	AA	AB	AA	AA	AB	AB	AB	AA	AB	BB	BB	AB	--	AA	AA	BB
EJ028	Honeycrisp	Monark	1.5	-	-	1.5	-	-	AB	AB	AB	AA	AA	BB	BB	AB	AA	AA	AA	BB	AA	AA	AB	AB	AA	AB	AA	AA	AA	AB	BB	AB	AA	AB	BB	AA	AA	AB	AB	AB	AA	AB	BB	BB	AB	BB	AA	AA	BB
AE_HCxMon-029	Honeycrisp	Monark	3	1	4	2.667	-	2	AB	AB	AB	AA	AA	BB	BB	AB	AA	AA	AA	BB	AA	AA	AB	AB	AA	AB	AA	AA	AA	AB	BB	AB	AA	AB	BB	AA	AA	AB	AB	AB	AA	AB	BB	BB	AB	--	AA	AA	BB
AE_HCxMon-030	Honeycrisp	Monark	0	1	0.5	0.5	-	3	AB	AB	AB	AA	AA	BB	BB	AB	AA	AA	AA	BB	AA	AA	AB	AB	AA	AB	AA	AA	AA	AB	BB	AB	AA	AB	BB	AA	AA	AB	AB	AB	AA	AB	BB	BB	AB	--	AA	AA	BB
AE_HCxMon-031	Honeycrisp	Monark	0.5	1	1.5	1	-	3	AB	AB	AB	AB	AA	BB	AB	AB	AA	AA	AA	BB	AA	AB	AA	AA	AA	AA	AA	AB	AA	BB	AB	AB	AB	AA	AB	AA	AA	AB	AB	AB	AB	AB	AB	--	AB	--	AB	AB	AB
AE_HCxMon-032	Honeycrisp	Monark	1	2	1	1.333	-	2.5	AB	AB	AB	AB	AA	BB	AB	AB	AA	AA	AA	BB	AA	AB	AA	AA	AA	AA	AA	AB	AA	BB	AB	AB	AB	AA	AB	AA	AA	AB	AB	AB	AB	AB	AB	AB	AB	--	AB	AB	AB
EJ035	Honeycrisp	Monark	3.5	1	3	2.5	5	2.5	AA	AA	AA	AB	AA	BB	AB	AA	AA	AA	AA	BB	AA	AB	AB	AB	AA	AB	AA	AA	AA	AB	BB	AB	AA	AB	BB	AA	AA	AB	AB	AB	AA	AB	BB	BB	AB	BB	AA	AA	BB
AE_HCxMon-038	Honeycrisp	Monark	-	-	-	-	-	2.5	BB	BB	BB	AA	AA	BB	BB	BB	AA	AA	AA	BB	AA	AA	AA	AA	AA	AA	AA	AB	AA	BB	AB	AB	AB	AA	AB	AA	AA	AB	AB	AB	AB	AB	AB	AB	AB	--	AB	AB	AB
AE_HCxMon-039	Honeycrisp	Monark	-	-	-	-	-	1	BB	BB	BB	AA	AA	BB	BB	BB	AA	AA	AA	BB	AA	AA	AA	AA	AA	AA	AA	AB	AA	BB	AB	AB	AB	AA	AB	AA	AA	AB	AB	AB	AB	AB	AB	AB	AB	--	AB	AB	AB
AE_HCxMon-040	Honeycrisp	Monark	0	1	0.5	0.6	-	4	AB	AB	AB	AB	AA	BB	AB	AB	AA	AA	AA	BB	AA	AB	AA	AA	AA	AA	--	AB	AA	BB	AB	--	AB	AA	AB	AA	AA	AB	AB	AB	AB	AB	AB	AB	AB	--	AB	AB	AB
AE_HCxMon-042	Honeycrisp	Monark	1.5	0	0	0.6	-	4	AB	AB	AB	AA	AA	BB	BB	AB	AA	AA	AA	BB	AA	AA	AB	AB	AA	AB	AA	AA	AA	AB	BB	AB	AA	AB	BB	AA	AA	AB	AB	AB	AA	AB	BB	BB	AB	--	AA	AA	BB
EJ043	Honeycrisp	Monark	0	3	3	2	-	-	BB	BB	BB	AA	AA	BB	BB	BB	AA	AA	AA	BB	AA	AA	AA	AA	AA	AA	AA	AB	AA	BB	AB	AB	AB	AA	AB	AA	AA	AB	AB	AB	AB	AB	AB	AB	AB	AB	AB	AB	BB
AE_HCxMon-047	Honeycrisp	Monark	0.5	0	1.5	0.667	-	3	AB	AB	AB	AB	AA	BB	--	AB	AA	AA	AA	BB	AA	AB	AA	AA	AA	AA	AA	AB	AA	BB	AB	--	AB	AA	AB	AA	AA	AB	AB	AB	--	AB	AB	AB	AB	--	AB	AB	AB
AE_HCxMon-049	Honeycrisp	Monark	0.5	0.5	0.5	0.5	2.5	3	BB	BB	BB	AA	AA	BB	BB	BB	AA	AA	AA	BB	AA	AA	AA	AA	AA	AA	AA	AB	AA	BB	AB	AB	AB	AA	AB	AA	AA	AB	AB	AB	AB	AB	AB	AB	AB	--	AB	AB	AB
AE_HCxMon-050	Honeycrisp	Monark	-	-	-	-	4	4	BB	BB	BB	AA	AA	BB	BB	BB	AA	AA	AA	BB	AA	AA	AA	AA	AA	AA	AA	AB	AA	BB	AB	AB	AB	AA	AB	AA	AA	AB	AB	AB	AB	AB	AB	AB	AB	--	AB	AB	AB
AE_HCxMon-051	Honeycrisp	Monark	-	-	-	-	-	3	BB	BB	BB	AA	AA	BB	BB	BB	AA	AA	AA	BB	AA	AA	AA	AA	AA	AA	AA	AB	AA	BB	AB	AB	AB	AA	AB	AA	AA	AB	AB	AB	--	AB	AB	AB	AB	--	AB	AB	AB
AE_HCxMon-052	Honeycrisp	Monark	3.5	1.5	3.5	2.833	4	-	AB	AB	AB	AB	AA	BB	AB	AB	AA	AA	AA	BB	AA	AB	AA	AA	AA	AA	AA	AB	AA	BB	AB	AB	AB	AA	AB	AA	AA	AB	AB	AB	AB	AB	AB	AB	AB	--	AB	AB	AB
AE_HCxMon-055	Honeycrisp	Monark	2	0.5	0.5	1	4.5	3	BB	BB	BB	AA	AA	BB	BB	BB	AA	AA	AA	BB	AA	AA	AA	AA	AA	AA	AA	AB	AA	BB	AB	AB	AB	AA	AB	AA	AA	AB	AB	AB	AB	AB	AB	AB	AB	--	AB	AB	AB
AE_HCxMon-057	Honeycrisp	Monark	0	0	0	0	3	2.5	BB	BB	BB	AA	AA	BB	AB	AB	AA	AA	AA	BB	AA	AB	AA	AA	AA	AA	AA	AB	AA	BB	AB	AB	AB	AA	AB	AA	AA	AB	AB	AB	AB	AB	AB	AB	AB	--	AB	AB	AB
EJ058	Honeycrisp	Monark	0	0.5	0	0.167	-	3.5	AB	AB	AB	AA	AA	BB	BB	AB	AA	AA	AA	BB	AA	AA	AB	AB	AA	AB	AA	AA	AA	AB	BB	AB	AA	AB	BB	AA	AA	AB	AB	AB	AA	AB	BB	BB	AB	BB	AA	AA	BB
EJ072	Honeycrisp	Monark	-	-	-	-	3	2.5	AB	AB	AB	AA	AA	BB	BB	AB	AA	AA	AA	BB	AA	AA	AB	AB	AA	AB	AA	AA	AA	AB	BB	AB	AA	AB	BB	AA	AA	AB	AB	AB	AA	AB	BB	BB	AB	BB	AA	AA	BB
AE_HCxMon-061	Honeycrisp	Monark	-	-	-	-	-	-	AB	AB	AB	AB	AA	BB	AB	AB	AA	AA	AA	BB	AA	AB	AA	AA	AA	AA	AA	AB	AA	BB	AB	AB	AB	AA	AB	AA	AA	AB	AB	AB	AB	AB	AB	AB	AB	--	AB	AB	AB
AE_HCxMon-063	Honeycrisp	Monark	1	0.5	1	0.833	-	3	BB	BB	BB	AA	AA	BB	BB	BB	AA	AA	AA	BB	AA	AA	AA	AA	AA	AA	AA	AB	AA	BB	AB	--	AB	AA	AB	AA	AA	AB	AB	AB	--	AB	AB	AB	AB	--	AB	AB	AB
EJ065	Honeycrisp	Monark	0	1	0	0.333	5	3	AB	AB	AB	AA	AA	BB	BB	AB	AA	AA	AA	BB	AA	AA	AB	AB	AA	AB	AA	AA	AA	AB	BB	AB	AA	AB	BB	AA	AA	AB	AB	AB	AA	AB	BB	BB	AB	BB	AA	AA	BB
AE_HCxMon-066	Honeycrisp	Monark	0	1	0	0.333	-	2.5	AA	AA	AA	AB	AA	BB	AB	AA	AA	AA	AA	BB	AA	AB	AB	AB	AA	AB	AA	AA	AA	AB	BB	AB	AA	AB	BB	AA	AA	AB	AB	AB	AA	AB	BB	BB	AB	BB	AA	AA	BB
EJ068	Honeycrisp	Monark	2	3	2.5	2.5	-	3	AB	AB	AB	AA	AA	BB	BB	AB	AA	AA	AA	BB	AA	AA	AB	AB	AA	AB	AA	AA	AA	AB	BB	AB	AA	AB	BB	AA	AA	AB	AB	AB	AA	AB	BB	BB	AB	BB	AA	AA	BB
AE_HCxMon-070	Honeycrisp	Monark	1	0.5	1	0.833	4	-	AA	AA	AA	AB	AA	BB	AB	AA	AA	AA	AA	BB	AA	AB	AB	AB	AA	AB	AA	AA	AA	AB	BB	AB	AA	AB	BB	AA	AA	AB	AB	AB	AA	AB	BB	BB	AB	--	AA	AA	BB
AE_HCxMon-071	Honeycrisp	Monark	0.5	0.5	0	0.333	3	2	BB	BB	BB	AA	AA	BB	BB	BB	AA	AA	AA	BB	AA	AA	AA	AA	AA	AA	AA	AB	AA	BB	AB	AB	AB	AA	AB	AA	AA	AB	AB	AB	AB	AB	AB	AB	AB	--	AB	AB	AB
EJ073	Honeycrisp	Monark	0.5	0.5	0.5	0.5	-	1.5	BB	BB	BB	AA	AA	BB	BB	BB	AA	AA	AA	BB	AA	AA	AA	AA	AA	AA	AA	AB	AA	BB	AB	AB	AB	AA	AB	AA	AA	AB	AB	AB	AB	AB	AB	AB	AB	AB	AB	AB	AB
AE_HCxMon-075	Honeycrisp	Monark	2.5	1.5	2	2	5	4	AB	AB	AB	AA	AA	BB	BB	AB	AA	AA	AA	BB	AA	AA	AB	AB	AA	AB	AA	AA	AA	AB	BB	AB	AA	AB	BB	AA	AA	AB	AB	AB	AA	AB	BB	BB	AB	--	AA	AA	BB
EJ076	Honeycrisp	Monark	1.5	0.5	2	1.333	-	1.5	BB	BB	BB	AA	AA	BB	BB	BB	AA	AA	AA	BB	AA	AA	AA	AA	AA	AA	AA	AB	AA	BB	AB	AB	AB	AA	AB	AA	AA	AB	AB	AB	AB	AB	AB	AB	AB	AB	AB	AB	AB
EJ080	Honeycrisp	Monark	2	0.5	1	1.167	-	4	AA	AA	AA	AB	AA	BB	AB	AA	AA	AA	AA	BB	AA	AB	AB	AB	AA	AB	AA	AA	AA	AB	BB	AB	AA	AB	BB	AA	AA	AB	AB	AB	AA	AB	BB	BB	AB	BB	AA	AB	AB
EJ081	Honeycrisp	Monark	0.5	0	0	0.2	-	2	AA	AA	--	AB	AA	BB	AB	AA	AA	AA	AA	BB	AA	AB	AB	AB	AA	AB	AA	AB	AA	BB	AB	AB	AB	AA	AB	AA	AA	AB	AB	AB	AB	AB	AB	AB	AB	AB	AB	AB	AB
EJ083	Honeycrisp	Monark	1	2	1	1.333	5	3	AB	AB	AB	AB	AA	BB	AB	AB	AA	AA	AA	BB	AA	AB	AA	AA	AA	AB	AA	AA	AA	AB	BB	AB	AA	AB	BB	AA	AA	AB	AB	AB	AA	AB	BB	BB	AB	BB	AA	AA	BB
EJ084	Honeycrisp	Monark	0	1	0	0.333	-	3	BB	BB	BB	AA	AA	BB	BB	BB	AA	AA	AA	BB	AA	AA	AA	AA	AA	AA	AA	AB	AA	BB	AB	AB	AB	AA	AB	AA	AA	AB	AB	AB	AB	AB	AB	AB	AB	AB	AB	AB	AB
EJ085	Honeycrisp	Monark	0.5	0	1	0.6	4	4	AB	AB	AB	AA	AA	BB	BB	AB	AA	AA	AA	BB	AA	AA	AB	AB	AA	AB	AA	AA	AA	AB	BB	AB	AA	AB	BB	AA	AA	AB	AB	AB	AA	AB	BB	BB	AB	BB	AA	AA	BB
EJ087	Honeycrisp	Monark	0.5	0	0	0.167	3	2	AB	AB	AB	AA	AA	BB	BB	AB	AA	AA	AA	BB	AA	AA	AB	AB	AA	AB	AA	AA	AA	AB	BB	AB	AB	AA	AB	AA	AA	AB	AB	AB	AB	AB	AB	AB	AB	AB	AB	AB	AB
EJ088	Honeycrisp	Monark	0	0	0	0	-	-	AB	AB	AB	AB	AA	BB	AB	AB	AA	AA	AA	BB	AA	AB	AA	AA	AA	AA	AA	AB	AA	BB	AB	AB	AB	AA	AB	AA	AA	AB	AB	AB	AB	AB	AB	AB	AB	AB	AB	AB	AB
EJ089	Honeycrisp	Monark	0	0.5	0	0.167	4.5	3	AA	AA	AA	AB	AA	BB	AB	AA	AA	AA	AA	BB	AA	AB	AB	AB	AA	AB	AA	AA	AA	AB	BB	AB	AA	AB	BB	AA	AA	AB	AB	AB	AA	AB	BB	BB	AB	BB	AA	AA	BB
EJ090	Honeycrisp	Monark	0.5	2	1	1.167	5	2.5	AB	AB	AB	AB	AA	BB	AB	AB	AA	AA	AA	BB	AA	AB	AA	AA	AA	AA	AA	AB	AA	BB	AB	AB	AB	AA	AB	AA	AA	AB	AB	AB	AB	AB	AB	AB	AB	AB	AB	AB	AB
EJ091	Honeycrisp	Monark	2.5	2	2	2.167	-	3	AA	AA	AA	AB	AA	BB	AB	AA	AA	AA	AA	BB	AA	AB	AB	AB	AA	AB	AA	AA	AA	AB	BB	AB	AA	AB	BB	AA	AA	AB	AB	AB	AA	AB	BB	BB	AB	BB	AA	AA	BB
EJ092	Honeycrisp	Monark	0.5	1	1	0.833	3	2.5	AA	AA	AA	AB	AA	BB	AB	AA	AA	AA	AA	BB	AA	AB	AB	AB	AA	AB	AA	AA	AA	AB	BB	AB	AA	AB	BB	AA	AA	AB	AB	AB	AA	AB	BB	BB	AB	BB	AA	AA	BB
EJ093	Honeycrisp	Monark	0	0	0.5	0.2	-	3	AB	AB	AB	AB	AA	BB	AB	AB	AA	AA	AA	BB	AA	AB	AA	AA	AA	AA	AA	AB	AA	BB	AB	AB	AB	AA	AB	AA	AA	AB	AB	AB	AB	AB	AB	AB	AB	--	AB	AB	AB
EJ095	Honeycrisp	Monark	0	0	0	0	3	3	AB	AB	AB	AB	AA	BB	AB	AB	AA	AA	AA	BB	AA	AB	AA	AA	AA	AA	AA	AB	AA	BB	AB	--	AB	AA	AB	AA	AA	AB	AB	AB	AB	AB	AB	AB	AB	AB	AB	AB	AB
EJ101	Honeycrisp	Monark	1	2	1	1.333	-	3	AA	AA	AA	AB	AA	BB	AB	AA	AA	AA	AA	BB	AA	AB	AB	AB	AA	AB	AA	AA	AA	AB	BB	AB	AA	AB	BB	AA	AA	AB	AB	AB	AA	AB	BB	BB	AB	BB	AA	AA	BB
EJ102	Honeycrisp	Monark	0.5	0.5	0.5	0.5	5	4	AA	AA	AA	AB	AA	BB	AB	AA	AA	AA	AA	BB	AA	AB	AB	AB	AA	AB	AA	AA	AA	AB	BB	AB	AA	AB	BB	AA	AA	AB	AB	AB	AA	AB	BB	BB	AB	BB	AA	AA	BB
EJ104	Honeycrisp	Monark	0	0.5	1	0.5	2.5	3	AB	AB	AB	AB	AA	BB	AB	AB	AA	AA	AA	BB	AA	AB	AA	AA	AA	AA	AA	AB	AA	BB	AB	AB	AB	AA	AB	AA	AA	AB	AB	AB	AB	AB	AB	AB	AB	AB	AB	AB	AB
EJ105	Honeycrisp	Monark	0.5	1	1	0.833	4	3	AB	AB	AB	AB	AA	BB	AB	AB	AA	AA	AA	BB	AA	AB	AA	AA	AA	AA	AA	AB	AA	BB	AB	--	AB	AA	AB	AA	AA	AB	AB	AB	AB	AB	AB	AB	AB	AB	AB	AB	AB
EJ107	Honeycrisp	Monark	0	0	0.5	0.167	4	2	AA	AA	AA	AB	AA	BB	AB	AA	AA	AA	AA	BB	AA	AB	AB	AB	AA	AB	AA	AA	AA	AB	BB	--	AA	AB	BB	AA	AA	AB	AB	AB	AA	AB	BB	BB	AB	BB	AA	AA	BB
EJ112	Honeycrisp	Monark	0	0.5	0.5	0.333	-	3	AB	AB	AB	AA	AA	BB	BB	AB	AA	AA	AA	BB	AA	AA	AB	AB	AA	AB	AA	AA	AA	AB	BB	AB	AA	AB	BB	AA	AA	AB	AB	AB	AA	AB	AB	AB	AB	AB	AB	AB	AB
EJ114	Honeycrisp	Monark	1.5	0.5	1.5	1.167	-	3.5	AB	AB	AB	AA	AA	BB	BB	AB	AA	AA	AA	BB	AA	AA	AB	AB	AA	AB	AA	AA	AA	AB	BB	AB	AA	AB	BB	AA	AA	AB	AB	AB	AA	AB	BB	BB	AB	AB	AB	AB	AB
EJ115	Honeycrisp	Monark	1.5	2	2.5	2	-	-	BB	BB	BB	AA	AA	BB	BB	BB	AA	AA	AA	BB	AA	AA	AA	AA	AA	AA	AA	AB	AA	BB	AB	AB	AB	AA	AB	AA	AA	AB	AB	AB	AB	AB	AB	AB	AB	AB	AB	AB	AB
EJ116	Honeycrisp	Monark	4	2.5	4	3.5	3	-	AA	AA	AA	AB	AA	BB	AB	AA	AA	AA	AA	BB	AA	--	AB	AB	AA	AB	AA	AA	AA	AB	BB	AB	AA	AB	BB	AA	AA	AB	AB	AB	AA	AB	BB	BB	AB	BB	AA	AA	BB
EJ119	Honeycrisp	Monark	0	1	2	1	-	3	BB	BB	BB	AA	AA	BB	BB	BB	AA	AA	AA	BB	AA	AA	AA	AA	AA	AA	AA	AB	AA	BB	AB	AB	AB	AA	AB	AA	AA	AB	AB	AB	AB	AB	AB	AB	AB	AB	AB	AB	AB
EJ121	Honeycrisp	Monark	2.5	1	3.5	2.333	4	4	AA	AA	AA	AB	AA	BB	AB	AA	AA	AA	AA	BB	AA	AB	AB	AB	AA	AB	AA	AA	AA	AB	BB	AB	AB	AA	AB	AA	AA	AB	AB	AB	AB	AB	AB	AB	AB	AB	AB	AB	AB
EJ123	Honeycrisp	Monark	3	0.5	2.5	2	-	3.5	AB	AB	AB	AB	AA	BB	AB	AB	AA	AA	AA	BB	AA	AB	AA	AA	AA	AA	AA	AB	AA	BB	AB	AB	AB	AA	AB	AA	AA	AB	AB	AB	AB	AB	AB	AB	AB	AB	AB	AB	AB
EJ125	Honeycrisp	Monark	0	0	0	0	-	2	AB	AB	AB	AB	AA	BB	AB	AB	AA	AA	AA	BB	AA	AB	AA	AA	AA	AA	AA	AB	AA	BB	AB	AB	AB	AA	AB	AA	AA	AB	AB	AB	AB	AB	AB	AB	AB	AB	AB	AB	AB
EJ126	Honeycrisp	Monark	0.5	0	0.5	0.333	-	3	AB	AB	AB	AB	AA	BB	AB	AB	AA	AA	AA	BB	AA	AB	AA	AA	AA	AA	AA	AB	AA	BB	AB	--	AB	AA	AB	AA	AA	AB	AB	AB	AB	AB	AB	AB	AB	AB	AB	AB	AB
EJ127	Honeycrisp	Monark	0	0.5	0	0.167	3	2	BB	BB	BB	AA	AA	BB	BB	BB	AA	AA	AA	BB	AA	AA	AA	AA	AA	AA	AA	AB	AA	BB	AB	AB	AB	AA	AB	AA	AA	AB	AB	AB	AB	AB	AB	AB	AB	AB	AB	AB	AB
EJ128	Honeycrisp	Monark	1.5	0	1	1	4	2.5	BB	BB	BB	AA	AA	BB	BB	BB	AA	AA	AA	BB	AA	AA	AA	AA	AA	AA	AA	AB	AA	BB	AB	AB	AB	AA	AB	AA	AA	AB	AB	AB	AB	AB	AB	AB	AB	AB	AB	AB	AB
EJ129	Honeycrisp	Monark	3	2	3	2.667	-	3	BB	BB	BB	AA	AA	BB	BB	BB	AA	AA	AA	BB	AA	AA	AA	AA	AA	AB	AA	AA	AA	AB	BB	AB	AA	AB	BB	AA	AA	AB	AB	AB	AA	AB	BB	BB	AB	BB	AA	AA	BB
EJ132	Honeycrisp	Monark	1.5	1	3.5	2	-	4	AB	AB	AB	AA	AA	BB	BB	BB	AA	AA	AA	BB	AA	AA	AA	AA	AA	AA	AA	AB	AA	BB	AB	AB	AB	AA	AB	AA	AA	AB	AB	AB	AB	AB	AB	AB	AB	AB	AB	AB	AB
EJ133	Honeycrisp	Monark	0.5	1	0.5	0.667	-	2.5	AB	AB	AB	AB	AA	BB	AB	AB	AA	AA	AA	BB	AA	AB	AA	AA	AA	AA	AA	AB	AA	BB	AB	AB	AB	AA	AB	AA	AA	AB	AB	AB	AB	AB	AB	AB	AB	AB	AB	AB	AB
EJ134	Honeycrisp	Monark	0	0.5	1	0.6	-	-	BB	BB	BB	AA	AA	BB	BB	BB	AA	AA	AA	BB	AA	AA	AA	AA	AA	AA	AA	AB	AA	BB	AB	AB	AB	AA	AB	AA	AA	AB	AB	AB	AB	AB	AB	AB	AB	AB	AB	AB	AB
EJ135	Honeycrisp	Monark	1.5	1	2	1.5	-	3	AA	AA	AA	AB	AA	BB	AB	AA	AA	AA	AA	BB	AA	AB	AB	AB	AA	AB	AA	AA	AA	AB	AB	AB	AB	AA	AB	AA	AA	AB	AB	AB	AB	AB	AB	AB	AB	AB	AB	AB	AB
EJ136	Honeycrisp	Monark	-	-	-	-	-	3	AA	AA	AA	AB	AA	BB	AB	AA	AA	AA	AA	BB	AA	AB	AB	AB	AA	AB	AA	AA	AA	AB	BB	AB	AA	AB	BB	AA	AA	AB	AB	AB	AA	AB	BB	BB	AB	BB	AA	AA	BB
EJ137	Honeycrisp	Monark	2	1	1.5	1.5	4	2	AA	AA	AA	AB	AA	BB	AB	AA	AA	AA	AA	BB	AA	AB	AB	AB	AA	AB	AA	AA	AA	AB	BB	AB	AA	AB	AB	AA	AA	AB	AB	AB	AB	AB	AB	--	AB	AB	AB	AB	AB
EJ138	Honeycrisp	Monark	0	0.5	0.5	0.333	3	1.5	AB	AB	AB	AB	AA	BB	AB	AB	AA	AA	AA	BB	AA	AB	AA	AA	AA	AA	AA	AB	AA	BB	AB	AB	AB	AA	AB	AA	AA	AB	AB	AB	AB	AB	AB	AB	AB	AB	AB	AB	AB
EJ139	Honeycrisp	Monark	0	0	0	0	-	4	BB	BB	BB	AA	AA	BB	BB	BB	AA	AA	AA	BB	AA	AA	AA	AA	AA	AA	AA	AB	AA	BB	AB	AB	AB	AA	AB	AA	AA	AB	AB	AB	AB	AB	AB	AB	AB	AB	AB	AB	AB
EJ141	Honeycrisp	Monark	2.5	1	3	2.167	5	3.5	AA	AA	AA	AB	AA	BB	AB	AA	AA	AA	AA	BB	AA	AB	AB	AB	AA	AB	AA	AA	AA	AB	BB	AB	AA	AB	BB	AA	AA	AB	AB	AB	AA	AB	BB	BB	AB	BB	AA	AA	BB
EJ142	Honeycrisp	Monark	1	0.5	1	0.833	4	3.5	AB	AB	AB	AB	AA	BB	AB	AB	AA	AA	AA	BB	AA	AB	AA	AA	AA	AA	AA	AB	AA	BB	AB	AB	AB	AA	AB	AA	AA	AB	AB	AB	AB	AB	AB	AB	AB	AB	AB	AA	BB
EJ143	Honeycrisp	Monark	4	3	4	3.667	-	3.5	AA	AA	AA	AB	AA	BB	AB	AA	AA	AA	AA	BB	AA	AB	AB	AB	AA	AB	AA	AA	AA	AB	BB	AB	AA	AB	BB	AA	AA	AB	AB	AB	AA	AB	BB	BB	AB	BB	AA	AA	BB
EJ144	Honeycrisp	Monark	1	0.5	0.5	0.667	5	3.5	AB	AB	AB	AB	AA	BB	AB	AB	AA	AA	AA	BB	AA	AB	AA	AA	AA	AA	AA	AB	AA	BB	AB	AB	AB	AA	AB	AA	AA	AB	AB	AB	AB	AB	AB	--	AB	AB	AB	AB	AB
EJ146	Honeycrisp	Monark	3	1	3	2.333	-	1	AB	AB	AB	AA	AA	BB	BB	BB	AA	AA	AA	BB	AA	AA	AA	AA	AA	AA	AA	AB	AA	BB	AB	AB	AB	AA	AB	AA	AA	AB	AB	AB	AB	AB	AB	AB	AB	AB	AB	AB	AB
EJ147	Honeycrisp	Monark	0	0	0	0	-	1	AA	AA	AA	AB	AA	BB	AB	AA	AA	AA	AA	BB	AA	AB	AB	AB	AA	AB	AA	AA	AA	AB	BB	AB	AA	AB	BB	AA	AA	AB	AB	AB	AA	AB	BB	BB	AB	BB	AA	AA	BB
EJ149	Honeycrisp	Monark	2	1	2.5	1.833	-	3	BB	BB	BB	AA	AA	BB	BB	BB	AA	AA	AA	BB	AA	AA	AA	AA	AA	AA	AA	AB	AA	BB	AB	AB	AB	AA	AB	AA	AA	AB	AB	AB	AB	AB	AB	AB	AB	AB	AB	AB	AB
EJ150	Honeycrisp	Monark	1	1	0	0.667	3	2.5	AB	AB	AB	AA	AA	BB	BB	AB	AA	AA	AA	BB	AA	AA	AB	AB	AA	AB	AA	AA	AA	AB	BB	AB	AA	AB	BB	AA	AA	AB	AB	AB	AA	AB	BB	BB	AB	BB	AA	AA	BB
EJ152	Honeycrisp	Monark	-	-	-	-	-	-	AA	AA	AA	AB	AA	BB	AB	AA	AA	AA	AA	BB	AA	AB	AB	AB	AA	AB	AA	AA	AA	AB	BB	--	AA	AB	BB	AA	AA	AB	AB	AB	AA	AB	BB	BB	AB	BB	AA	AA	BB
EJ156	Honeycrisp	Monark	0	2	0	0.4	2	1	AB	AB	AB	AA	AA	BB	BB	AB	AA	AA	AA	BB	AA	AA	AB	AB	AA	AB	AA	AA	AA	AB	BB	AB	AA	AB	BB	AA	AA	AB	AB	AB	AA	AB	BB	BB	AB	BB	AA	AA	BB
EJ158	Honeycrisp	Monark	0	0.5	0	0.167	-	2.5	AA	AA	AA	AB	AA	BB	AB	AA	AA	AA	AA	BB	AA	AB	AB	AB	AA	AB	AA	AA	AA	AB	BB	--	AA	AB	BB	AA	AA	AB	AB	AB	AA	AB	BB	BB	AB	BB	AA	AA	BB
EJ159	Honeycrisp	Monark	0	0.5	0	0.2	-	1.5	AB	AB	AB	AB	AA	BB	AB	AB	AA	AA	AA	BB	AA	AB	AA	AA	AA	AA	AA	AB	AA	BB	AB	AB	AB	AA	AB	AA	AA	AB	AB	AB	AB	AB	AB	AB	AB	AB	AB	AB	AB
EJ160	Honeycrisp	Monark	0	1	0.5	0.5	-	3.5	AB	AB	AB	AB	AA	BB	AB	AB	AA	AA	AA	BB	AA	AB	AA	AA	AA	AA	AA	AB	AA	BB	AB	AB	AB	AA	AB	AA	AA	AB	AB	AB	AB	AB	AB	AB	AB	AB	AB	AB	AB
EJ161	Honeycrisp	Monark	0.5	0.5	0.5	0.5	3	3	BB	BB	BB	AA	AA	BB	BB	BB	AA	AA	AA	BB	AA	AA	AA	AA	AA	AA	AA	AB	AA	BB	AB	AB	AB	AA	AB	AA	AA	AB	AB	AB	--	AB	AB	AB	AB	AB	AB	AB	AB
EJ162	Honeycrisp	Monark	0	0.5	0	0.167	3	2	AB	AB	AB	AB	AA	BB	AB	AB	AA	AA	AA	BB	AA	AB	AA	AA	AA	AA	AA	AB	AA	BB	AB	--	AB	AA	AB	AA	AA	AB	AB	AB	AB	AB	AB	--	AB	AB	AB	AB	AB
EJ163	Honeycrisp	Monark	3.5	1.5	3	2.667	3.5	3	AB	AB	AB	AB	AA	BB	AB	AB	AA	AA	AA	BB	AA	AB	AA	AA	AA	AA	AA	AB	AA	BB	AB	AB	AB	AA	AB	AA	AA	AB	AB	AB	AB	AB	AB	AB	AB	AB	AB	AB	AB
EJ165	Honeycrisp	Monark	2	1.5	2	1.833	3	3	BB	BB	BB	AA	AA	BB	BB	BB	AA	AA	AA	BB	AA	AA	AA	AA	AA	AA	AA	AB	AA	BB	AB	AB	AB	AA	AB	AA	AA	AB	AB	AB	AB	AB	AB	AB	AB	AB	AB	AB	AB
EJ166	Honeycrisp	Monark	1.5	1	1.5	1.333	4	3	BB	BB	BB	AA	AA	BB	BB	BB	AA	AA	AA	BB	AA	AA	AA	AA	AA	AA	AA	AB	AA	BB	AB	AB	AB	AA	AB	AA	AA	AB	AB	AB	AB	AB	AB	AB	AB	AB	AB	AB	AB
EJ167	Honeycrisp	Monark	0	0	0	0	4	2	AB	AB	AB	AB	AA	BB	AB	AB	AA	AA	AA	BB	AA	AB	AA	AA	AA	AA	AA	AB	AA	BB	AB	AB	AB	AA	AB	AA	AA	AB	AB	AB	AB	AB	AB	--	AB	AB	AB	AB	AB
EJ168	Honeycrisp	Monark	0.5	1	0.5	0.667	3	2	BB	BB	BB	AA	AA	BB	BB	BB	AA	AA	AA	BB	AA	AA	AA	AA	AA	AA	AA	AB	AA	BB	AB	AB	AB	AA	AB	AA	AA	AB	AB	AB	AB	AB	AB	--	AB	AB	AB	AB	AB
EJ169	Honeycrisp	Monark	0	1.5	0.5	0.667	-	2.5	BB	BB	BB	AA	AA	BB	BB	BB	AA	AA	AA	BB	AA	AA	AA	AA	AA	AA	AA	AB	AA	BB	AB	AB	AB	AA	AB	AA	AA	AB	AB	AB	AB	AB	AB	--	AB	AB	AB	AB	AB
EJ172	Honeycrisp	Monark	1.5	0.5	0.5	0.833	-	4	AB	AB	AB	AB	AA	BB	AB	AB	AA	AA	AA	BB	AA	AB	AA	AA	AA	AA	AA	AB	AA	BB	AB	--	AB	AA	AB	AA	AA	AB	AB	AB	AB	AB	AB	AB	AB	AB	AB	AB	AB
EJ175	Honeycrisp	Monark	0	0.5	0.5	0.333	-	2.5	AB	AB	AB	AB	AA	BB	AB	AB	AA	AA	AA	BB	AA	AB	AA	AA	AA	AA	AA	AB	AA	BB	AB	--	AB	AA	AB	AA	AA	AB	AB	AB	AB	AB	AB	AB	AB	AB	AB	AB	AB
80C-4-1	MN1914	MN1955	-	-	-	-	-	-	AB	BB	BB	AA	AB	AB	BB	AB	AB	AB	AA	AB	AB	AA	AB	AB	AA	AB	--	AB	AA	BB	AB	AB	AB	AA	AB	AA	AA	AB	AB	AB	AB	AB	AB	AB	AB	AB	AB	AB	AB
80C-4-10	MN1914	MN1955	-	-	1	-	-	-	BB	BB	BB	AA	AA	BB	BB	BB	AA	AA	AA	BB	AA	AA	AA	AA	AA	AA	--	AB	AA	BB	AB	AB	AB	AA	AB	AA	AA	AB	AB	AB	AB	AB	AB	AB	AB	AB	AB	AB	AB
80C-4-101	MN1914	MN1955	-	-	2	-	-	-	BB	BB	BB	AA	AA	BB	BB	BB	AA	AA	AA	BB	AA	AA	AA	AA	AA	AA	AA	AB	AA	BB	AB	AB	AB	AA	AB	AA	AA	AB	AB	AB	AB	AB	AB	AB	AB	AB	AB	AB	AB
80C-4-102	MN1914	MN1955	-	-	2	-	-	-	--	AB	AB	AB	AB	AB	AB	--	--	AB	AA	AB	AB	AB	AB	AB	AA	AB	AB	--	AA	BB	--	--	AB	--	--	AA	AB	AB	AB	AB	AB	AB	AB	--	AB	--	AB	AB	AB
80C-4-103	MN1914	MN1955	-	-	3	-	-	-	AA	AB	AB	AB	AB	AB	AB	AA	AB	AB	AA	AB	AB	AB	AB	AB	AA	AB	AB	AA	AA	BB	BB	--	AB	AB	BB	AA	AB	AB	AB	AB	--	AB	AB	BB	AB	BB	AB	AB	AB
80C-4-108	MN1914	MN1955	-	-	-	-	-	-	AA	AB	AB	AB	AB	AB	AB	AA	AB	AB	AA	AB	AB	AB	AB	AB	AA	AB	AB	AA	AA	BB	BB	--	AB	AB	BB	AA	AB	AB	AB	AB	AB	AB	AB	BB	AB	BB	AB	AB	AB
80C-4-109	MN1914	MN1955	-	-	1	-	-	-	BB	BB	BB	AA	AA	BB	BB	BB	AA	AA	AA	BB	AA	AA	AA	AA	AA	AA	AA	AB	AA	BB	AB	--	AB	AA	AB	AA	AA	AB	AB	AB	AB	AB	BB	BB	AA	BB	AA	AA	BB
80C-4-110	MN1914	MN1955	-	-	1	-	-	-	--	AB	AB	AB	AA	BB	AB	AB	AA	AA	AA	BB	AA	AB	AA	AA	AA	AA	AA	AA	AA	BB	BB	AA	AA	AA	BB	AA	AA	AA	BB	AA	AA	AA	BB	BB	AA	BB	AA	AA	BB
80C-4-115	MN1914	MN1955	-	-	3	-	-	-	AB	AB	AB	AB	AA	BB	AB	AB	AA	AA	AA	BB	AA	AB	AA	--	AA	--	--	--	AA	BB	--	--	--	--	--	AA	--	AB	AB	AB	AB	AB	AB	--	AB	BB	--	AB	AB
80C-4-116	MN1914	MN1955	-	-	2	-	-	-	BB	BB	BB	AA	AA	BB	BB	BB	AA	AA	AA	BB	AA	AA	AA	AB	AA	AB	AB	AB	AA	BB	AB	BB	BB	AB	AB	AA	AB	BB	AA	--	BB	BB	AA	AB	BB	BB	BB	AB	AB
80C-4-117	MN1914	MN1955	-	-	1	-	-	-	AA	AB	AB	AB	AB	AB	AB	AA	AB	AB	AA	AB	AB	AB	AB	AB	AA	AB	AB	AA	AA	BB	BB	--	AB	AB	BB	AA	AB	AB	AB	AB	AB	AB	AB	BB	AA	BB	AA	AA	BB
80C-4-123	MN1914	MN1955	-	-	2	-	-	-	AA	AB	AB	AB	AB	AB	AB	AA	AB	AB	AA	AB	AB	AB	AB	AB	AA	AB	AB	AA	AA	BB	BB	--	AB	AB	BB	AA	AB	AB	AB	AB	AB	BB	AA	AB	BB	AB	BB	BB	AA
80C-4-125	MN1914	MN1955	-	-	2	-	-	-	AA	AB	AB	AB	AB	AB	AB	AA	AB	AB	AA	AB	AB	AB	AB	AB	AA	AB	AB	AA	AA	BB	BB	--	AB	AB	BB	AA	AB	AB	AB	AB	AB	AB	AB	BB	AB	BB	AB	AB	AB
80C-4-13	MN1914	MN1955	-	-	1	-	-	-	AB	AB	AB	AB	AA	BB	AB	AB	AA	AA	AA	BB	AA	AB	AA	AA	AA	AA	AA	AA	AA	BB	BB	AA	AA	AA	BB	AA	AA	AA	BB	AA	AA	AA	BB	BB	AA	BB	AA	AA	BB
80C-4-130	MN1914	MN1955	-	-	1	-	-	-	BB	BB	BB	AA	AA	BB	BB	BB	AA	AA	AA	BB	AA	AA	AA	AA	AA	AA	AA	AB	AA	BB	AB	--	AB	AA	AB	AA	AA	AB	AB	AB	AB	AB	AB	AB	AB	AB	AB	AB	AB
80C-4-131	MN1914	MN1955	-	-	1	-	-	-	BB	BB	BB	AA	AA	BB	BB	BB	AA	AA	AA	BB	AA	AA	AA	AA	AA	AA	AA	AB	AA	BB	AB	--	AB	AA	AB	AA	AA	AB	AB	AB	AB	AB	AB	AB	AB	AB	AB	AB	AB
80C-4-133	MN1914	MN1955	-	-	1	-	-	-	BB	BB	BB	AA	AA	BB	BB	BB	AA	AA	AA	BB	AA	AA	AA	AA	AA	AA	AA	AB	AA	BB	AB	AB	AB	AA	AB	AA	AA	AB	AB	AB	AB	AB	AB	AB	AB	AB	AB	AB	AB
80C-4-134	MN1914	MN1955	-	-	2	-	-	-	--	AB	AB	AB	AB	AB	AB	AA	AB	AB	AA	AB	AB	AB	AB	AB	AA	AB	AB	AA	AA	BB	BB	--	AB	AB	BB	AA	AB	AB	AB	AB	AB	AB	AB	BB	AB	BB	AB	AB	AB
80C-4-135	MN1914	MN1955	-	-	1	-	-	-	BB	BB	BB	AA	AA	BB	BB	BB	AA	AA	AA	BB	AA	AA	AA	AA	AA	AA	AA	AB	AA	BB	AB	AB	AB	AA	AB	AA	AA	AB	AB	AB	AB	AB	AB	AB	AB	AB	AB	AB	AB
80C-4-136	MN1914	MN1955	-	-	1	-	-	-	AA	AB	AB	AB	AB	AB	AB	AA	AB	AB	AA	AB	AB	AB	AB	AB	AA	AB	AB	AA	AA	BB	BB	AB	AB	AB	BB	AA	AB	AB	AB	AB	AB	AB	AB	BB	AB	BB	AB	AB	AB
80C-4-137	MN1914	MN1955	-	-	1	-	-	-	AA	AB	AB	AB	AB	AB	AB	AA	AB	AB	AA	AB	AB	AB	AB	AB	AA	AB	AB	AA	AA	BB	BB	AB	AB	AB	BB	AA	AB	AB	AB	AB	AB	AB	AB	BB	AB	BB	AB	AB	AB
80C-4-138	MN1914	MN1955	-	-	2	-	-	-	AB	BB	BB	AA	AB	AB	BB	AB	AB	AB	AA	AB	AB	AA	AB	AB	AA	AB	AB	AB	AA	BB	AB	BB	BB	AB	AB	AA	AB	BB	AA	--	BB	BB	AA	AB	BB	AB	BB	BB	AA
80C-4-14	MN1914	MN1955	-	-	1	-	-	-	AB	AB	AB	AB	AA	BB	AB	AB	AA	AA	AA	BB	AA	AB	AA	AA	AA	AA	AA	AA	AA	BB	BB	AA	AA	AA	BB	AA	AA	AA	BB	AA	AA	AA	BB	BB	AA	BB	AA	AA	BB
80C-4-140	MN1914	MN1955	-	-	1	-	-	-	BB	BB	BB	AA	AA	BB	BB	BB	AA	AA	AA	BB	AA	AA	AA	AA	AA	AA	AA	AB	AA	BB	AB	AB	AB	AA	AB	AA	AA	AB	AB	AB	AB	AB	AA	AB	BB	--	BB	BB	AA
80C-4-141	MN1914	MN1955	-	-	3	-	-	-	AA	AB	AB	AB	AB	AB	AB	AA	AB	AB	AA	AB	AB	AB	AB	AB	AA	AB	AB	AA	AA	BB	BB	--	AB	AB	BB	AA	AB	AB	AB	AB	AB	AB	AB	BB	AB	BB	AB	AB	AB
80C-4-142	MN1914	MN1955	-	-	2	-	-	-	BB	BB	BB	AA	AA	BB	BB	BB	AA	AA	AA	BB	AA	AA	AA	AA	AA	AA	AA	AB	AA	BB	AB	AB	AB	AA	AB	AA	AA	AB	AB	AB	AB	AB	AB	AB	AB	AB	AB	AB	AB
80C-4-143	MN1914	MN1955	-	-	1	-	-	-	--	BB	BB	AA	AB	AB	BB	AB	AB	AB	AA	AB	AB	AA	AB	AB	AA	AB	AB	AB	AA	BB	AB	--	BB	AB	AB	AA	AB	BB	AA	BB	AB	AB	AB	AB	AB	AB	AB	AB	AB
80C-4-144	MN1914	MN1955	-	-	1	-	-	-	AA	AB	AB	AB	AB	AB	AB	AA	AB	AB	AA	AB	AB	AB	AB	AB	AA	AB	AB	AA	AA	BB	BB	--	AB	AB	BB	AA	AB	AB	AB	AB	AB	AB	AB	BB	AB	BB	AB	AB	AB
80C-4-145	MN1914	MN1955	-	-	1	-	-	-	AA	AB	AB	AB	AB	AB	AB	AA	AB	AB	AA	AB	AB	AB	AB	AB	AA	AB	AB	AA	AA	BB	BB	--	AB	AB	BB	AA	AB	AB	AB	AB	AB	AB	AB	BB	AB	BB	AB	AB	AB
80C-4-146	MN1914	MN1955	-	-	1	-	-	-	AB	BB	BB	AA	AB	AB	BB	AB	AB	AB	AA	AB	AB	AA	AB	AB	AA	AB	AB	AA	AA	BB	BB	--	AB	AB	BB	AA	AB	AB	AB	AB	AB	AB	AB	BB	AB	BB	AB	AB	AB
80C-4-148	MN1914	MN1955	-	-	1	-	-	-	AB	BB	BB	AA	AB	AB	BB	AB	AB	AB	AA	AB	AB	AA	AB	AB	AA	AB	AB	AB	AA	BB	AB	--	BB	AB	BB	AA	AB	AB	AB	AB	AB	AB	AB	BB	AB	BB	AB	AB	AB
80C-4-15	MN1914	MN1955	-	-	3	-	-	-	AA	AB	AB	AB	AB	AB	AB	AA	AB	AB	AA	AB	AB	AB	AB	AB	AA	AB	AB	AA	AA	BB	BB	--	AB	AB	BB	AA	AB	AB	AB	AB	AB	AB	AB	BB	AB	BB	AB	AB	AB
80C-4-150	MN1914	MN1955	-	-	1	-	-	-	AB	BB	BB	AA	AB	AB	BB	AB	AB	AB	AA	AB	AB	AA	AB	AB	AA	AB	AB	AB	AA	BB	AB	--	BB	AB	BB	AA	AB	AB	AB	AB	AB	AB	AB	BB	AB	BB	AB	AB	AB
80C-4-151	MN1914	MN1955	-	-	3	-	-	-	BB	BB	BB	AA	AA	BB	BB	BB	AA	AA	AA	BB	AA	AA	AA	AA	AA	AA	AA	AB	AA	BB	AB	--	AB	AA	AB	AA	AA	AB	AB	AB	AB	AB	AB	AB	AB	AB	AB	AB	AB
80C-4-156	MN1914	MN1955	-	-	3	-	-	-	AA	AB	AB	AB	AB	AB	AB	AA	AB	AB	AA	AB	AB	AB	AB	AB	AA	AB	AB	AA	AA	BB	BB	--	AB	AB	BB	AA	AB	AB	AB	AB	AB	AB	AB	BB	AB	BB	AB	AB	AB
80C-4-157	MN1914	MN1955	-	-	3	-	-	-	AB	AB	AB	AB	AA	BB	AB	AB	AA	AA	AA	BB	AA	AB	AA	AA	AA	AA	AA	AA	AA	BB	BB	AA	AA	AA	BB	AA	AA	AA	BB	AA	AA	AA	BB	BB	AA	BB	AA	AA	BB
80C-4-158	MN1914	MN1955	-	-	3	-	-	-	AA	AB	AB	AB	AB	AB	AB	AA	AB	AB	AA	AB	AB	AB	AB	AB	AA	AB	AB	AA	AA	BB	BB	--	AB	AB	BB	AA	AB	AB	AB	AB	AB	AB	AB	BB	AB	BB	AB	AB	AB
80C-4-159	MN1914	MN1955	-	-	4	-	-	-	BB	BB	BB	AA	AA	BB	BB	BB	AA	AA	AA	BB	AA	AA	AA	AA	AA	AA	AA	AB	AA	BB	AB	AB	AB	AA	AB	AA	AA	AB	AB	AB	AB	AB	AB	AB	AB	AB	AB	AB	AB
80C-4-160	MN1914	MN1955	-	-	1	-	-	-	AA	AB	AB	AB	AB	AB	AB	AA	AB	AB	AA	AB	AB	AB	AB	AB	AA	AB	AB	AA	AA	BB	BB	AA	AA	AA	BB	AA	AA	AA	BB	AA	AA	AA	BB	BB	AA	BB	AA	AA	BB
80C-4-161	MN1914	MN1955	-	-	2	-	-	-	AB	AB	AB	AB	AA	BB	AB	AB	AA	AA	AA	BB	AA	AB	AA	AA	AA	AA	AA	AA	AA	BB	BB	AA	AA	AA	BB	AA	AA	AA	BB	AA	AA	AA	BB	BB	AA	BB	AB	AB	AB
80C-4-162	MN1914	MN1955	-	-	3	-	-	-	AB	BB	BB	AA	AB	AB	BB	AB	AB	AB	AA	AB	AB	AA	AB	AB	AA	AB	AB	AB	AA	BB	AB	BB	BB	AB	AB	AA	AB	BB	AA	--	AB	AB	AB	AB	AB	AB	AB	AB	AB
80C-4-163	MN1914	MN1955	-	-	2	-	-	-	AB	AB	AB	AB	AA	BB	AB	AB	AA	AA	AA	BB	AA	AB	AA	AA	AA	AA	AA	AA	AA	BB	BB	AA	AA	AA	BB	AA	AA	AA	BB	AA	AA	AA	BB	BB	AA	BB	AA	AA	BB
80C-4-164	MN1914	MN1955	-	-	1	-	-	-	AA	AB	AB	AB	AB	AB	AB	AA	AB	AB	AA	AB	AB	AB	AB	AB	AA	AB	AB	AA	AA	BB	BB	--	AB	AB	BB	AA	AB	AB	AB	AB	AB	AB	AB	BB	AB	BB	AB	AB	AB
80C-4-165	MN1914	MN1955	-	-	1	-	-	-	AB	BB	BB	AA	AB	AB	BB	AB	AB	AB	AA	AB	AB	AA	AB	AB	AA	AB	AB	AB	AA	BB	AB	--	BB	AB	AB	AA	AB	BB	AA	--	BB	BB	AA	AB	BB	AB	BB	BB	AA
80C-4-170	MN1914	MN1955	-	-	1	-	-	-	AA	AB	AB	AB	AB	AB	AB	AA	AB	AB	AA	AB	AB	AB	AB	AB	AA	AB	AB	AA	AA	BB	BB	--	AB	AB	BB	AA	AB	AB	AB	AB	AB	AB	AB	BB	AB	BB	AB	AB	AB
80C-4-171	MN1914	MN1955	-	-	4	-	-	-	AA	AB	AB	AB	AB	AB	AB	AA	AB	AB	AA	AB	AB	AB	AB	AB	AA	AB	AB	AA	AA	BB	BB	--	AB	AB	BB	AA	AB	AB	AB	AB	AB	AB	AB	BB	AB	BB	AB	AB	AB
80C-4-172	MN1914	MN1955	-	-	1	-	-	-	AA	AB	AB	AB	AB	AB	AB	AA	AB	AB	AA	AB	AB	AB	AB	AB	AA	AB	AB	AB	AA	BB	AB	BB	BB	AB	AB	AA	AB	BB	AA	--	BB	BB	AA	AB	BB	AB	BB	BB	AA
80C-4-173	MN1914	MN1955	-	-	1	-	-	-	BB	BB	BB	AA	AA	BB	BB	--	AA	--	AA	BB	AA	AA	AA	AA	AA	AA	--	AB	AA	BB	AB	--	AB	AA	AB	AA	AA	AB	AB	AB	AB	AB	AB	AB	AB	AB	AB	AB	AB
80C-4-174	MN1914	MN1955	-	-	1	-	-	-	AB	BB	BB	AA	AB	AB	BB	AB	AB	AB	AA	AB	AB	AA	AB	AB	AA	AB	AB	--	AA	BB	--	--	AB	--	--	AA	AB	AB	AB	AB	AB	AB	AB	--	AB	--	AB	AB	AB
80C-4-175	MN1914	MN1955	-	-	3	-	-	-	AA	AB	AB	AB	AB	AB	AB	AA	AB	AB	AA	AB	AB	AB	AB	AB	AA	AB	AB	AA	AA	BB	BB	--	AB	AB	BB	AA	AB	AB	AB	AB	AB	AB	AB	BB	AB	BB	AB	AB	AB
80C-4-176	MN1914	MN1955	-	-	2	-	-	-	AA	AB	AB	AB	AB	AB	AB	AA	AB	AB	AA	AB	AB	AB	AB	AB	AA	AB	AB	AA	AA	BB	BB	--	AB	AB	BB	AA	AB	AB	AB	AB	AB	AB	AB	BB	AB	BB	AB	AB	AB
80C-4-177	MN1914	MN1955	-	-	2	-	-	-	AB	BB	BB	AA	AB	AB	BB	AB	AB	AB	AA	AB	AB	AA	AB	AB	AA	AB	AB	AB	AA	BB	AB	--	BB	AB	AB	AA	AB	BB	AA	--	BB	BB	AA	AB	BB	AB	BB	BB	AA
80C-4-178	MN1914	MN1955	-	-	1	-	-	-	AB	BB	BB	AA	AB	AB	BB	AB	AA	AA	AA	BB	AA	AA	AA	AA	AA	AA	AA	AB	AA	BB	AB	--	AB	AA	AB	AA	AA	AB	AB	AB	AB	AB	AB	AB	AB	AB	AB	AB	AB
80C-4-179	MN1914	MN1955	-	-	3	-	-	-	AB	BB	BB	AA	AB	AB	BB	AB	AB	AB	AA	AB	AB	AA	AB	AB	AA	AB	AB	AB	AA	BB	AB	--	BB	AB	AB	AA	AB	BB	AA	--	BB	BB	AA	AB	BB	AB	BB	BB	AA
80C-4-18	MN1914	MN1955	-	-	1	-	-	-	AB	AB	AB	AB	AA	BB	AB	AB	AA	AA	AA	BB	AA	AB	AA	AA	AA	AA	AA	AA	AA	BB	BB	AA	AA	AA	BB	AA	AA	AA	BB	AA	AA	AA	BB	BB	AA	BB	AA	AA	BB
80C-4-180	MN1914	MN1955	-	-	4	-	-	-	BB	BB	BB	AA	AA	BB	BB	BB	AA	AA	AA	BB	AA	AA	AA	AA	AA	AA	AA	AB	AA	BB	AB	--	AB	AA	AB	AA	AA	AB	AB	AB	AB	AB	AB	AB	AB	AB	AB	AB	AB
80C-4-181	MN1914	MN1955	-	-	1	-	-	-	AB	BB	BB	AA	AB	AB	BB	AB	AB	AB	AA	AB	AB	AA	AB	AB	AA	AB	AB	AB	AA	BB	AB	BB	BB	AB	AB	AA	AB	BB	AA	BB	BB	BB	AB	AB	AB	AB	AB	AB	AB
80C-4-182	MN1914	MN1955	-	-	-	-	-	-	AB	BB	BB	AA	AB	AB	BB	AB	AB	AB	AA	AB	AB	AA	AB	AB	AA	AB	AB	AB	AA	BB	AB	BB	BB	AB	AB	AA	AB	AB	AB	AB	AB	AB	AB	BB	AB	BB	AB	AB	AB
80C-4-183	MN1914	MN1955	-	-	1	-	-	-	AB	BB	--	AA	AB	AB	BB	AB	AB	AB	AA	AB	AB	--	AB	AB	AA	AB	AB	AB	AA	BB	AB	--	AB	AA	AB	AA	AA	AB	AB	AB	AB	AB	AB	AB	AB	AB	AB	AB	AB
80C-4-184	MN1914	MN1955	-	-	2	-	-	-	AA	AB	AB	AB	AB	AB	AB	AA	AB	AB	AA	AB	AB	AB	AB	AB	AA	AB	AB	AA	AA	BB	BB	--	AB	AB	BB	AA	AB	AB	AB	AB	AB	AB	AB	BB	AB	BB	AB	AB	AB
80C-4-185	MN1914	MN1955	-	-	4	-	-	-	AB	AB	AB	AB	AB	AB	AB	AA	AB	AB	AA	AB	AB	AB	AB	AB	AA	AB	--	AA	AA	BB	BB	--	AB	AB	BB	AA	AB	AB	AB	AB	AB	AB	AB	BB	AB	AB	BB	BB	AA
80C-4-186	MN1914	MN1955	-	-	3	-	-	-	AB	AB	AB	AB	AA	BB	AB	AB	AA	AA	AA	BB	AA	AB	AA	AA	AA	AA	AA	AA	AA	BB	BB	AA	AA	AA	BB	AA	AA	AA	BB	AA	AA	AA	BB	BB	AA	BB	AA	AA	BB
80C-4-187	MN1914	MN1955	-	-	1	-	-	-	AB	AB	AB	AB	AA	BB	AB	AB	AA	AA	AA	BB	AA	AB	AA	AA	AA	AA	AA	AA	AA	BB	BB	AA	AA	AA	BB	AA	AA	AA	BB	AA	AA	AA	BB	BB	AA	BB	AB	AB	AB
80C-4-189	MN1914	MN1955	-	-	3	-	-	-	BB	BB	BB	AA	AA	BB	BB	BB	AA	AA	AA	BB	AA	AA	AA	AA	AA	AA	AA	AB	AA	BB	AB	--	AB	AA	AB	AA	AA	AB	AB	AB	AB	AB	AB	AB	AB	AB	AB	AB	AB
80C-4-191	MN1914	MN1955	-	-	2	-	-	-	BB	BB	--	--	AA	BB	BB	--	AA	AA	AA	BB	AA	--	AA	AA	AA	AA	AA	AB	AA	BB	AB	--	AB	AA	AB	AA	AA	AB	AB	AB	--	AB	AB	AB	AB	AB	AB	AB	AB
80C-4-192	MN1914	MN1955	-	-	1	-	-	-	--	AB	AB	AB	AA	BB	AB	AB	AA	AA	AA	BB	AA	AB	AA	AA	AA	AA	--	AA	AA	BB	BB	AA	AA	AA	BB	AA	AA	AA	BB	AA	AA	AA	BB	BB	AA	BB	AA	AA	BB
80C-4-193	MN1914	MN1955	-	-	1	-	-	-	--	BB	BB	AA	AB	AB	BB	AB	AB	AB	AA	AB	AB	AA	AB	AB	AA	AB	AB	AB	AA	BB	AB	BB	BB	AB	AB	AA	AB	BB	AA	--	BB	BB	AA	AB	BB	AB	BB	BB	AA
80C-4-194	MN1914	MN1955	-	-	4	-	-	-	--	AB	AB	AB	AA	BB	AB	AB	AA	AA	AA	BB	AA	AB	AA	AA	AA	AA	AA	AA	AA	BB	BB	AA	AA	AA	BB	AA	AA	AA	BB	AA	AA	AA	BB	BB	AA	BB	AA	AA	BB
80C-4-196	MN1914	MN1955	-	-	1	-	-	-	AB	AB	AB	AB	AA	BB	AB	AB	AA	AA	AA	BB	AA	AB	AA	AA	AA	AA	AA	AA	AA	BB	BB	AA	AA	AA	BB	AA	AA	AA	BB	AA	AA	AA	BB	BB	AA	BB	AA	AA	BB
80C-4-197	MN1914	MN1955	-	-	1	-	-	-	--	AB	AB	AB	--	--	AB	AB	--	--	AA	BB	--	AB	--	--	AA	--	--	AA	AA	BB	BB	AA	--	--	BB	AA	AA	AA	BB	AA	AA	AA	BB	BB	AA	BB	AA	AA	BB
80C-4-198	MN1914	MN1955	-	-	1	-	-	-	AA	AB	AB	AB	AB	AB	AB	AA	AB	AB	AA	AB	AB	AB	AB	AB	AA	AB	AB	AA	AA	BB	BB	AB	AB	AB	BB	AA	AA	AA	BB	AA	AA	AA	BB	BB	AA	BB	AA	AA	BB
80C-4-199	MN1914	MN1955	-	-	2	-	-	-	AA	AB	AB	AB	AB	AB	AB	AA	AB	AB	AA	AB	AB	AB	AB	AB	AA	AB	AB	AA	AA	BB	BB	AB	AB	AB	BB	AA	AA	AA	BB	AA	AA	AA	BB	BB	AA	BB	AA	AA	BB
80C-4-2	MN1914	MN1955	-	-	-	-	-	-	AA	AB	AB	AB	AB	AB	AB	AA	AB	AB	AA	AB	AB	AB	AB	AB	AA	AB	AB	AA	AA	BB	BB	AA	AA	AA	BB	AA	AA	AA	BB	AA	AA	AA	BB	BB	AA	BB	AA	AA	BB
80C-4-20	MN1914	MN1955	-	-	-	-	-	-	AB	BB	BB	AA	AB	AB	BB	AB	AB	AB	AA	AB	AB	AA	AB	AB	AA	AB	AB	AB	AA	BB	AB	AB	AB	AA	AB	AA	AA	AB	AB	AB	AA	AA	BB	BB	AA	BB	AA	AA	BB
80C-4-200	MN1914	MN1955	-	-	1	-	-	-	--	BB	BB	AA	AB	AB	BB	AB	AB	AB	AA	AB	AB	AA	AB	AB	AA	AB	AB	AB	AA	BB	AB	BB	BB	AB	AB	AA	AB	BB	AA	--	BB	BB	AA	AB	BB	AB	BB	BB	AA
80C-4-202	MN1914	MN1955	-	-	1	-	-	-	AB	BB	BB	AA	AB	AB	BB	AB	AB	AB	AA	AB	AB	AA	AB	AB	AA	AB	AB	AB	AA	BB	AB	AB	AB	AA	AB	AA	AA	AB	AB	AB	AB	AB	AB	AB	AB	AB	AB	AB	AB
80C-4-206	MN1914	MN1955	-	-	2	-	-	-	AB	BB	BB	AA	AB	AB	BB	AB	AB	AB	AA	AB	AB	AA	AB	AB	AA	AB	AB	AB	AA	BB	AB	--	BB	AB	AB	AA	AB	BB	AA	--	BB	BB	AA	AB	BB	AB	BB	BB	AA
80C-4-208	MN1914	MN1955	-	-	1	-	-	-	AA	AB	AB	AB	AB	AB	AB	AA	AB	AB	AA	AB	AB	AB	AB	AB	AA	AB	AB	AA	AA	BB	BB	--	AB	AB	BB	AA	AB	AB	AB	AB	AB	AB	AB	BB	AB	BB	AB	AB	AB
80C-4-209	MN1914	MN1955	-	-	1	-	-	-	AA	AB	AB	AB	AB	AB	AB	AA	AB	AB	AA	AB	AB	AB	AB	AB	AA	AB	AB	AA	AA	BB	BB	--	AB	AB	BB	AA	AB	AB	AB	AB	AB	AB	AB	BB	AB	BB	AB	AB	AB
80C-4-210	MN1914	MN1955	-	-	5	-	-	-	BB	BB	BB	AA	AA	BB	BB	BB	AA	AA	AA	BB	AA	AA	AA	AA	AA	AA	AA	AB	AA	BB	AB	AB	AB	AA	AB	AA	AA	AB	AB	AB	AB	AB	AB	AB	AB	AB	AB	AB	AB
80C-4-211	MN1914	MN1955	-	-	1	-	-	-	AA	AB	AB	AB	AB	AB	AB	AA	AB	AB	AA	AB	AB	AB	AB	AB	AA	AB	AB	AA	AA	BB	BB	--	AB	AB	BB	AA	AB	AB	AB	AB	AB	AB	AB	BB	AB	BB	AB	AB	AB
80C-4-212	MN1914	MN1955	-	-	2	-	-	-	AB	BB	BB	AA	AB	AB	BB	AB	AB	AB	AA	AB	AB	AA	AB	AB	AA	AB	AB	AB	AA	BB	AB	--	BB	AB	AB	AA	AB	BB	AA	--	BB	BB	AA	AB	BB	AB	BB	BB	AA
80C-4-213	MN1914	MN1955	-	-	1	-	-	-	BB	BB	BB	AA	AA	BB	BB	BB	AA	AA	AA	BB	AA	AA	AA	AA	AA	AA	AA	AA	AA	BB	BB	AA	AA	AA	BB	AA	AA	AA	BB	AA	AA	AA	BB	BB	AA	BB	AA	AA	BB
80C-4-214	MN1914	MN1955	-	-	2	-	-	-	AA	AB	AB	AB	AB	AB	AB	AA	AB	AB	AA	AB	AB	AB	AB	AB	AA	AB	AB	AA	AA	BB	BB	--	AB	AB	BB	AA	AB	AB	AB	AB	AB	AB	AB	BB	AB	BB	AB	AB	AB
80C-4-215	MN1914	MN1955	-	-	2	-	-	-	AB	AB	AB	AB	AA	BB	AB	AB	AA	AA	AA	BB	AA	AB	AA	AA	AA	AA	AA	AA	AA	BB	BB	AA	AA	AA	BB	AA	AA	AA	BB	AA	AA	AA	BB	BB	AA	BB	AA	AA	AB
80C-4-216	MN1914	MN1955	-	-	3	-	-	-	BB	BB	BB	AA	AA	BB	BB	BB	AA	AA	AA	BB	AA	AA	AA	AA	AA	AA	AA	AB	AA	BB	AB	AB	AB	AA	AB	AA	AA	AB	AB	AB	AB	AB	AB	AB	AB	AB	AB	AB	AB
80C-4-217	MN1914	MN1955	-	-	1	-	-	-	AB	AB	AB	AB	AA	BB	AB	AB	AA	AA	AA	BB	AA	AB	AA	AA	AA	AA	AA	AA	AA	BB	BB	AA	AA	AA	BB	AA	AA	AA	BB	AA	AA	AA	BB	BB	AA	BB	AA	AA	BB
80C-4-218	MN1914	MN1955	-	-	2	-	-	-	BB	BB	BB	AB	AA	BB	AB	AB	AA	AA	AA	BB	AA	AB	AA	AA	AA	AA	AA	AA	AA	BB	BB	AA	AA	AA	BB	AA	AA	AA	BB	AA	AA	AA	BB	BB	AA	BB	AA	AA	BB
80C-4-219	MN1914	MN1955	-	-	1	-	-	-	BB	BB	BB	AA	AA	BB	BB	BB	AA	AA	AA	BB	AA	AA	AA	AA	AA	AA	AA	AB	AA	BB	AB	--	AB	AA	AB	AA	AA	AB	AB	AB	AB	AB	AB	AB	AB	AB	AB	AB	AB
80C-4-22	MN1914	MN1955	-	-	1	-	-	-	AB	AB	AB	AB	AA	BB	AB	AB	AA	AA	AA	BB	AA	AB	AA	AB	AA	AB	AB	AA	AA	BB	BB	--	AB	AB	BB	AA	AB	AB	AB	AB	AB	AB	AB	BB	AB	BB	AB	AB	AB
80C-4-220	MN1914	MN1955	-	-	1	-	-	-	AB	AB	AB	AB	AA	BB	AB	AB	AA	AA	AA	BB	AA	AB	AA	AA	AA	AB	AB	AA	AA	BB	BB	--	AB	AB	BB	AA	AB	AB	AB	AB	AB	AB	AB	BB	AB	BB	AB	AB	AB
80C-4-221	MN1914	MN1955	-	-	1	-	-	-	AB	AB	AB	AB	AA	BB	AB	AB	AA	AA	AA	BB	AA	AB	AA	AA	AA	AA	AA	AA	AA	BB	BB	AA	AA	AA	BB	AA	AA	AA	BB	AA	AA	AA	BB	BB	AA	BB	AA	AA	BB
80C-4-222	MN1914	MN1955	-	-	3	-	-	-	AB	BB	BB	AA	AB	AB	BB	AB	AB	AB	AA	AB	AB	AA	AB	AB	AA	AB	AB	AB	AA	BB	AB	BB	BB	AB	AB	AA	AB	BB	AA	BB	BB	BB	AA	AB	BB	AB	BB	BB	AA
80C-4-224	MN1914	MN1955	-	-	1	-	-	-	BB	BB	BB	AA	AA	BB	BB	BB	AA	AA	AA	BB	AA	AA	AA	AA	AA	AA	AA	AB	AA	BB	AB	--	AB	AA	AB	AA	AB	BB	AA	--	BB	BB	AA	--	BB	AB	BB	BB	AA
80C-4-226	MN1914	MN1955	-	-	3	-	-	-	BB	BB	BB	AA	AA	BB	BB	BB	AA	AA	AA	BB	AA	AA	AA	AA	AA	AA	AA	AB	AA	BB	AB	AB	AB	AA	AB	AA	AA	AB	AB	AB	AB	AB	AB	AB	AB	AB	AB	AB	AB
80C-4-227	MN1914	MN1955	-	-	2	-	-	-	BB	BB	BB	AA	AA	BB	BB	--	AA	--	AA	BB	AA	AA	AA	AA	AA	AA	--	AB	AA	BB	AB	AB	AB	AA	AB	AA	--	AB	AB	AB	AB	AB	AB	AB	AB	AB	AB	AB	AB
80C-4-228	MN1914	MN1955	-	-	4	-	-	-	BB	BB	BB	AA	AA	BB	BB	BB	AA	AA	AA	BB	AA	AA	AA	AA	AA	AA	AA	AB	AA	BB	AB	--	AB	AA	AB	AA	AB	BB	AA	BB	BB	BB	AA	AB	BB	AB	BB	BB	AA
80C-4-23	MN1914	MN1955	-	-	1	-	-	-	BB	BB	BB	AA	AA	BB	BB	BB	AA	AA	AA	BB	AA	AA	AA	AA	AA	AA	AA	AB	AA	BB	AB	--	AB	AA	AB	AA	AA	AB	AB	AB	AB	AB	AB	AB	AB	AB	AB	AB	AB
80C-4-231	MN1914	MN1955	-	-	1	-	-	-	BB	BB	BB	AA	AA	BB	BB	BB	AA	AA	AA	BB	AA	AA	AA	AA	AA	AA	AA	AB	AA	BB	AB	AB	AB	AA	AB	AA	AA	AB	AB	AB	AB	AB	AB	AB	AB	AB	AB	AB	AB
80C-4-232	MN1914	MN1955	-	-	2	-	-	-	AB	AB	AB	AB	AA	BB	AB	AB	AA	AA	AA	BB	AA	AB	AA	AA	AA	AA	AA	AA	AA	BB	BB	AA	AA	AA	BB	AA	AA	AA	BB	AA	AA	AA	BB	BB	AA	BB	AA	AA	BB
80C-4-234	MN1914	MN1955	-	-	2	-	-	-	AB	BB	BB	AA	AB	AB	BB	AB	AB	AB	AA	AB	AB	AA	AB	AB	AA	AB	AB	AA	AA	BB	BB	--	AB	AB	BB	AA	AA	AA	BB	AA	AA	AA	BB	BB	AA	BB	AA	AA	BB
80C-4-236	MN1914	MN1955	-	-	2	-	-	-	AB	BB	BB	AA	AB	AB	BB	AB	AB	AB	AA	AB	AB	AA	AB	AB	AA	AB	AB	AB	AA	BB	AB	BB	BB	AB	AB	AA	AB	BB	AA	BB	BB	BB	AA	AB	BB	AB	BB	BB	AA
80C-4-237	MN1914	MN1955	-	-	2	-	-	-	AB	BB	BB	AA	AB	AB	BB	AB	AB	AB	AA	AB	AB	AA	AB	AB	AA	AB	AB	AB	AA	BB	AB	--	BB	AB	AB	AA	AB	BB	AA	BB	BB	BB	AA	AB	BB	AB	BB	BB	AA
80C-4-239	MN1914	MN1955	-	-	1	-	-	-	AB	BB	BB	AA	AB	AB	BB	AB	AB	AB	AA	AB	AB	AA	AB	AB	AA	AB	AB	AB	AA	BB	AB	BB	BB	AB	AB	AA	AB	AB	AB	AB	AB	AB	AB	AB	AB	AB	AB	AB	AB
80C-4-24	MN1914	MN1955	-	-	1	-	-	-	AB	AB	AB	AB	AA	BB	AB	AB	AA	AA	AA	BB	AA	AB	AA	AA	AA	AA	AA	AA	AA	BB	BB	AA	AA	AA	BB	AA	AA	AA	BB	AA	AA	AA	BB	BB	AA	BB	AA	AA	BB
80C-4-240	MN1914	MN1955	-	-	1	-	-	-	AB	BB	BB	AA	AB	AB	BB	AB	AB	AB	AA	AB	AB	AA	AB	AB	AA	AB	AB	AB	AA	BB	AB	--	BB	AB	AB	AA	AB	BB	AA	--	BB	BB	AA	AB	BB	AB	BB	BB	AA
80C-4-241	MN1914	MN1955	-	-	1	-	-	-	AB	BB	BB	AA	AB	AB	BB	AB	AB	AB	AA	AB	AB	AA	AB	AB	AA	AB	AB	AB	AA	BB	AB	BB	BB	AB	AB	AA	AB	BB	AA	BB	BB	BB	AA	AB	BB	AB	BB	BB	AA
80C-4-242	MN1914	MN1955	-	-	3	-	-	-	AB	AB	AB	AB	AA	BB	AB	AB	AA	AA	AA	BB	AA	AB	AA	AA	AA	AA	AA	AA	AA	BB	BB	AA	AA	AA	BB	AA	AA	AA	BB	AA	AA	AA	BB	BB	AA	BB	AA	AA	BB
80C-4-243	MN1914	MN1955	-	-	2	-	-	-	AB	AB	AB	AB	AA	BB	AB	AB	AA	AA	AA	BB	AA	AB	AA	AA	AA	AA	AA	AA	AA	BB	BB	AA	AA	AA	BB	AA	AA	AA	BB	AA	AA	AA	BB	BB	AA	BB	AA	AA	BB
80C-4-244	MN1914	MN1955	-	-	1	-	-	-	AA	AB	AB	AB	AB	AB	AB	AA	AB	AB	AA	AB	AB	AB	AB	AB	AA	AB	AB	AB	AA	BB	AB	BB	BB	AB	AB	AA	AB	BB	AA	BB	BB	BB	AA	AB	BB	AB	BB	BB	AA
80C-4-245	MN1914	MN1955	-	-	2	-	-	-	AB	AB	AB	AB	AA	BB	AB	AB	AA	AA	AA	BB	AA	AB	AA	AA	AA	AA	AA	AA	AA	BB	BB	AA	AA	AA	BB	AA	AA	AA	BB	AA	AA	AA	BB	BB	AA	BB	AA	AA	BB
80C-4-246	MN1914	MN1955	-	-	1	-	-	-	BB	BB	BB	AA	AA	BB	BB	BB	AA	AA	AA	BB	AA	AA	AA	AA	AA	AA	AA	AB	AA	BB	AB	AB	AB	AA	AB	AA	AA	AB	AB	AB	AB	AB	AB	AB	AB	AB	AB	AB	BB
80C-4-247	MN1914	MN1955	-	-	2	-	-	-	AB	AB	AB	AB	AA	BB	AB	AB	AA	AA	AA	BB	AA	AB	AA	AA	AA	AA	AA	AA	AA	BB	BB	--	AB	AB	BB	AA	AB	AB	AB	AB	AB	AB	AB	BB	AB	BB	AB	AB	AB
80C-4-25	MN1914	MN1955	-	-	3	-	-	-	AB	BB	BB	AA	AB	AB	BB	AB	AB	AB	AA	AB	AB	AA	AB	AB	AA	AB	AB	AB	AA	BB	AB	--	BB	AB	AB	AA	AB	BB	AA	--	AB	AB	AB	AB	AB	AB	AB	AB	AB
80C-4-26	MN1914	MN1955	-	-	2	-	-	-	AB	AB	AB	AB	AA	BB	AB	AB	AA	AA	AA	BB	AA	AB	AA	AA	AA	AA	AA	AA	AA	BB	BB	AA	AA	AA	BB	AA	AA	AA	BB	AA	AA	AA	BB	BB	AA	BB	AA	AA	BB
80C-4-27	MN1914	MN1955	-	-	1	-	-	-	AB	AB	AB	AB	AA	BB	AB	AB	AA	AA	AA	BB	AA	AB	AA	AA	AA	AA	AA	AA	AA	BB	BB	AA	AA	AA	BB	AA	AA	AA	BB	AA	AA	AA	BB	BB	AA	BB	AA	AA	BB
80C-4-28	MN1914	MN1955	-	-	1	-	-	-	AB	BB	BB	AA	AB	AB	BB	AB	AB	AB	AA	AB	AB	AA	AB	AB	AA	AB	AB	AB	AA	BB	AB	--	BB	AB	BB	AA	AB	AB	AB	AB	AB	AB	AB	BB	AB	BB	AB	AB	AB
80C-4-29	MN1914	MN1955	-	-	3	-	-	-	AA	AB	AB	AB	AB	AB	AB	AA	AB	AB	AA	AB	AB	AB	AB	AB	AA	AB	AB	AA	AA	BB	BB	--	AB	AB	BB	AA	AB	AB	AB	AB	AB	AB	AB	BB	AB	BB	AB	AB	AB
80C-4-32	MN1914	MN1955	-	-	3	-	-	-	AB	AB	AB	AB	AA	BB	AB	AB	AA	AA	AA	BB	AA	AB	AA	AA	AA	AA	AA	AA	AA	BB	BB	AA	AA	AA	BB	AA	AA	AA	BB	AA	AA	AA	BB	BB	AA	BB	AA	AA	BB
80C-4-33	MN1914	MN1955	-	-	2	-	-	-	AB	AB	AB	AB	AA	BB	AB	AB	AA	AA	AA	BB	AA	AB	AA	AA	AA	AA	AA	AA	AA	BB	BB	AA	AB	AB	BB	AA	AB	AB	AB	AB	AB	AB	AB	BB	AB	BB	AB	AB	AB
80C-4-39	MN1914	MN1955	-	-	3	-	-	-	AA	AB	AB	AB	AB	AB	AB	AA	AB	AB	AA	AB	AB	AB	AB	AB	AA	AB	AB	AA	AA	BB	BB	--	AB	AB	BB	AA	AB	AB	AB	AB	AB	AB	AB	BB	AB	BB	AB	AB	AB
80C-4-43	MN1914	MN1955	-	-	1	-	-	-	BB	BB	BB	AA	AA	BB	BB	BB	AA	AA	AA	BB	AA	AA	AA	AA	AA	AA	AA	AB	AA	BB	AB	AB	AB	AA	AB	AA	AA	AB	AB	AB	AB	AB	AB	AB	AB	AB	AB	AB	AB
80C-4-44	MN1914	MN1955	-	-	1	-	-	-	BB	BB	BB	AA	AA	BB	BB	BB	AA	AA	AA	BB	AA	AA	AA	AA	AA	AA	AA	AA	AA	BB	BB	AA	AA	AA	BB	AA	AA	AA	BB	AA	AA	AA	BB	BB	AA	BB	AA	AA	BB
80C-4-46	MN1914	MN1955	-	-	2	-	-	-	AA	AB	AB	AB	AB	AB	AB	AA	AB	AB	AA	AB	AB	AB	AB	AB	AA	AB	AB	AA	AA	BB	BB	--	AB	AB	BB	AA	AB	AB	AB	AB	AB	AB	AB	BB	AB	BB	AB	AB	AB
80C-4-47	MN1914	MN1955	-	-	2	-	-	-	BB	BB	BB	AA	AA	BB	BB	BB	AA	AA	AA	BB	AA	AA	AA	AA	AA	AA	AA	AB	AA	BB	AB	--	AB	AA	AB	AA	AA	AB	AB	AB	AB	AB	AB	AB	AB	AB	AB	AB	AB
80C-4-48	MN1914	MN1955	-	-	3	-	-	-	AA	AB	AB	AB	AB	AB	AB	AA	AB	AB	AA	AB	AB	AB	AB	AB	AA	AB	AB	AA	AA	BB	BB	--	AB	AB	BB	AA	AB	AB	AB	AB	AB	AB	AB	BB	AB	BB	AB	AB	AB
80C-4-49	MN1914	MN1955	-	-	1	-	-	-	BB	BB	BB	AA	AA	BB	BB	BB	AA	AA	AA	BB	AA	AA	AA	AA	AA	AA	AA	AB	AA	BB	AB	--	AB	AA	AB	AA	AA	AB	AB	AB	AB	AB	AB	AB	AB	AB	AB	AB	AB
80C-4-5	MN1914	MN1955	-	-	2	-	-	-	AB	AB	AB	AB	AA	BB	AB	AB	AA	AA	AA	BB	AA	AB	AA	AA	AA	AA	AA	AA	AA	BB	BB	AA	AA	AA	BB	AA	AB	AB	AB	AB	AB	AB	AB	BB	AB	BB	AB	AB	AB
80C-4-50	MN1914	MN1955	-	-	1	-	-	-	AB	AB	AB	AB	AA	BB	AB	AB	AA	AA	AA	BB	AA	AB	AA	AA	AA	AA	AA	AA	AA	BB	BB	AA	AA	AA	AB	AA	AA	AB	AB	AB	AB	AB	AB	AB	AB	AB	AB	AB	AB
80C-4-51	MN1914	MN1955	-	-	1	-	-	-	AA	AB	AB	AB	AB	AB	AB	AA	AB	AB	AA	AB	AB	AB	AB	AB	AA	AB	--	AA	AA	BB	BB	--	AB	AB	BB	AA	AB	AB	AB	AB	AB	AB	AB	BB	AB	BB	AB	AB	AB
80C-4-53	MN1914	MN1955	-	-	3	-	-	-	BB	BB	BB	AA	AA	BB	BB	BB	AA	AA	AA	BB	AA	AA	AA	AA	AA	AA	AA	AB	AA	BB	AB	--	AB	AA	AB	AA	AA	AB	AB	AB	AB	AB	AB	AB	AB	AB	AB	AB	AB
80C-4-54	MN1914	MN1955	-	-	1	-	-	-	AA	AB	AB	AB	AB	AB	AB	AA	AB	AB	AA	AB	AB	AB	AB	AB	AA	AB	AB	AA	AA	BB	BB	--	AB	AB	BB	AA	AB	AB	AB	AB	AB	AB	AB	BB	AB	BB	AB	AB	AB
80C-4-55	MN1914	MN1955	-	-	1	-	-	-	AB	BB	BB	AA	AB	AB	BB	AB	AB	AB	AA	AB	AB	AA	AB	AB	AA	AB	AB	AB	AA	BB	AB	BB	BB	AB	AB	AA	AB	BB	AA	BB	BB	BB	AA	--	BB	AB	BB	BB	AA
80C-4-56	MN1914	MN1955	-	-	2	-	-	-	BB	BB	BB	AA	AA	BB	BB	BB	AA	AA	AA	BB	AA	AA	AA	AA	AA	AA	AA	AB	AA	BB	AB	AB	AB	AA	AB	AA	AA	AB	AB	AB	AB	AB	AB	AB	AB	AB	AB	AB	AB
80C-4-57	MN1914	MN1955	-	-	2	-	-	-	AB	BB	BB	AA	AB	AB	BB	AB	AB	AB	AA	AB	AB	AA	AB	AB	AA	AB	AB	AB	AA	BB	AB	BB	BB	AB	AB	AA	AB	BB	AA	BB	BB	BB	AA	AB	BB	AB	BB	BB	AA
80C-4-58	MN1914	MN1955	-	-	1	-	-	-	AB	AB	AB	AB	AA	BB	AB	AB	AA	AA	AA	BB	AA	AB	AA	AA	AA	AA	AA	AA	AA	BB	BB	AA	AA	AA	BB	AA	AA	AA	BB	AA	AA	AA	BB	BB	AA	BB	AA	AA	BB
80C-4-59	MN1914	MN1955	-	-	2	-	-	-	AB	BB	BB	AA	AB	AB	BB	AB	AB	AB	AA	AB	AB	AA	AB	AB	AA	AB	AB	AB	AA	BB	AB	--	BB	AB	AB	AA	AB	BB	AA	BB	BB	BB	AA	AB	BB	AB	BB	BB	AA
80C-4-6	MN1914	MN1955	-	-	2	-	-	-	AB	AB	AB	AB	AA	BB	AB	AB	AA	AA	AA	BB	AA	AB	AA	AA	AA	AA	AA	AA	AA	BB	BB	AA	AA	AA	BB	AA	AB	AB	AB	AB	AB	AB	AB	BB	AB	BB	AB	AB	AB
80C-4-60	MN1914	MN1955	-	-	4	-	-	-	AA	AB	AB	AB	AB	AB	AB	AA	AB	AB	AA	AB	AB	AB	AB	AB	AA	AB	AB	AA	AA	BB	BB	--	AB	AB	BB	AA	AB	AB	AB	AB	AB	AB	AB	BB	AB	BB	AB	AB	AB
80C-4-61	MN1914	MN1955	-	-	1	-	-	-	AB	AB	AB	AB	AA	BB	AB	AB	AA	AA	AA	BB	AA	AB	AA	AA	AA	AA	AA	AA	AA	BB	BB	AA	AA	AA	BB	AA	AA	AA	BB	AA	AA	AA	BB	BB	AA	BB	AA	AA	BB
80C-4-62	MN1914	MN1955	-	-	1	-	-	-	BB	BB	BB	AA	AA	BB	BB	BB	AA	AA	AA	BB	AA	AA	AA	AA	AA	AA	AA	AB	AA	BB	AB	--	AB	AA	AB	AA	AA	AB	AB	AB	AB	AB	AB	AB	AB	AB	AB	AB	AB
80C-4-63	MN1914	MN1955	-	-	2	-	-	-	AB	AB	AB	AB	AA	BB	AB	AB	AB	AB	AA	AB	AB	AB	AB	AB	AA	AB	AB	AA	AA	BB	BB	AB	AB	AB	BB	AA	AB	BB	AA	BB	BB	BB	AA	--	BB	AB	BB	BB	AA
80C-4-65	MN1914	MN1955	-	-	1	-	-	-	AB	BB	BB	AA	AA	BB	BB	BB	AA	AA	AA	BB	AA	AA	AA	AA	AA	AA	AA	AB	AA	BB	AB	AB	AB	AA	AB	AA	AA	AB	AB	AB	AB	AB	AB	AB	AB	AB	AB	AB	AB
80C-4-67	MN1914	MN1955	-	-	1	-	-	-	AA	AB	AB	AB	AB	AB	AB	AA	AB	AB	AA	AB	AB	AB	AB	AB	AA	AB	AB	AA	AA	BB	BB	--	AB	AB	BB	AA	AB	AB	AB	AB	AB	AB	AB	BB	AB	BB	AB	AB	AB
80C-4-68	MN1914	MN1955	-	-	1	-	-	-	AB	BB	BB	AA	AB	AB	BB	AB	AB	AB	AA	AB	AB	AA	AB	AB	AA	AB	AB	AB	AA	BB	AB	BB	BB	AB	AB	AA	AB	BB	AA	--	BB	BB	AA	AB	BB	AB	BB	BB	AA
80C-4-69	MN1914	MN1955	-	-	1	-	-	-	--	BB	BB	AA	AB	AB	BB	AB	AB	AB	AA	AB	AB	AA	AB	AB	AA	AB	AB	AB	AA	BB	AB	BB	BB	AB	AB	AA	AB	BB	AA	BB	BB	BB	AA	AB	BB	AB	BB	BB	AA
80C-4-70	MN1914	MN1955	-	-	3	-	-	-	--	BB	BB	AA	AB	AB	BB	AB	AB	AB	AA	AB	AB	AA	AB	AB	AA	AB	AB	AB	AA	BB	AB	BB	BB	AB	AB	AA	AB	BB	AA	BB	BB	BB	AA	--	BB	AB	BB	BB	AA
80C-4-71	MN1914	MN1955	-	-	1	-	-	-	--	BB	BB	AA	AB	AB	BB	AB	AB	AB	AA	AB	AB	AA	AB	AB	AA	AB	AB	AB	AA	BB	AB	--	BB	AB	AB	AA	AB	BB	AA	--	BB	BB	AA	AB	BB	AB	BB	BB	AA
80C-4-73	MN1914	MN1955	-	-	1	-	-	-	--	BB	BB	AA	AB	AB	BB	AB	AB	AB	AA	AB	AB	AA	AB	AB	AA	AB	AB	AB	AA	BB	AB	--	BB	AB	AB	AA	AB	BB	AA	BB	AB	AB	AB	BB	AB	BB	AB	AB	AB
80C-4-74	MN1914	MN1955	-	-	2	-	-	-	BB	BB	BB	AA	AA	BB	BB	BB	AA	AA	AA	BB	AA	AA	AA	AA	AA	AA	AA	AB	AA	BB	AB	--	AB	AA	BB	AA	AA	AA	BB	AA	AA	AA	BB	BB	AA	BB	AA	AA	BB
80C-4-75	MN1914	MN1955	-	-	2	-	-	-	AA	AB	AB	AB	AB	AB	AB	AA	AB	AB	AA	AB	AB	AB	AB	AB	AA	AB	AB	AA	AA	BB	BB	AB	AB	AB	BB	AA	AB	AB	AB	AB	AB	AB	AB	BB	AB	BB	AB	AB	AB
80C-4-76	MN1914	MN1955	-	-	1	-	-	-	AB	AB	AB	AB	AA	BB	AB	AB	AA	AA	AA	BB	AA	AB	AA	AA	AA	AA	AA	AA	AA	BB	BB	AA	AA	AA	BB	AA	AA	AA	BB	AA	AA	AA	BB	BB	AA	BB	AA	AA	BB
80C-4-77	MN1914	MN1955	-	-	1	-	-	-	BB	BB	BB	AA	AA	BB	BB	BB	AA	AA	AA	BB	AA	AA	AA	AA	AA	AA	AA	AB	AA	BB	AB	--	AB	AA	AB	AA	AA	AB	AB	AB	AB	AB	AB	AB	AB	AB	AB	AB	AB
80C-4-78	MN1914	MN1955	-	-	1	-	-	-	--	BB	BB	AA	AB	AB	BB	AB	AB	AB	AA	AB	AB	AA	AB	AB	AA	AB	AB	AB	AA	BB	AB	BB	BB	AB	AB	AA	AB	BB	AA	BB	BB	BB	AA	--	BB	AB	BB	BB	AA
80C-4-79	MN1914	MN1955	-	-	1	-	-	-	AB	AB	AB	AB	AA	BB	AB	AB	AA	AA	AA	BB	AA	AB	AA	AA	AA	AA	AA	AA	AA	BB	BB	AA	AA	AA	AB	AA	AA	AB	AB	AB	AB	AB	AB	AB	AB	AB	AB	AB	AB
80C-4-80	MN1914	MN1955	-	-	1	-	-	-	AB	AB	AB	AB	AA	BB	AB	AB	AA	AA	AA	BB	AA	AB	AA	AA	AA	AA	AA	AA	AA	BB	BB	AA	AA	AA	BB	AA	AA	AA	BB	AA	AA	AA	AB	BB	AB	BB	AB	AB	AB
80C-4-83	MN1914	MN1955	-	-	4	-	-	-	AB	AB	AB	AB	AA	BB	AB	AB	AA	AA	AA	BB	AA	AB	AA	AA	AA	AA	AA	AA	AA	BB	BB	AA	AA	AA	BB	AA	AA	AA	BB	AA	AA	AA	BB	BB	AA	BB	AA	AA	AB
80C-4-85	MN1914	MN1955	-	-	1	-	-	-	AA	AB	AB	AB	AB	AB	AB	AA	AB	AB	AA	AB	AB	AB	AB	AB	AA	AB	AB	AA	AA	BB	BB	--	AB	AB	BB	AA	AB	AB	AB	AB	AB	AB	AB	BB	AB	BB	AB	AB	AB
80C-4-86	MN1914	MN1955	-	-	1	-	-	-	AA	AB	AB	AB	AB	AB	AB	AA	AB	AB	AA	AB	AB	AB	AB	AB	AA	AB	AB	AA	AA	BB	BB	--	AB	AB	BB	AA	AB	AB	AB	AB	AB	AB	AB	BB	AB	BB	AB	AB	AB
80C-4-87	MN1914	MN1955	-	-	2	-	-	-	--	AB	AB	AB	AA	BB	AB	AB	AA	AA	AA	BB	AA	AB	AA	AA	AA	AA	AA	AA	AA	BB	BB	AA	AA	AA	AB	AA	AA	AB	AB	AB	AB	AB	AB	AB	AB	AB	AB	AB	AA
80C-4-89	MN1914	MN1955	-	-	2	-	-	-	BB	BB	BB	AA	AA	BB	BB	BB	AA	AA	AA	BB	AA	AA	AA	AA	AA	AA	AA	AB	AA	BB	AB	AB	AB	AA	AB	AA	AA	AB	AB	AB	AB	AB	AB	AB	AB	AB	AB	AB	AB
80C-4-90	MN1914	MN1955	-	-	1	-	-	-	BB	BB	BB	AA	AA	BB	BB	BB	AA	AA	AA	BB	AA	AA	AA	AA	AA	AA	AA	AB	AA	BB	AB	--	AB	AA	AB	AA	AA	AB	AB	AB	BB	BB	AA	AB	BB	AB	BB	BB	AA
80C-4-93	MN1914	MN1955	-	-	1	-	-	-	AB	BB	BB	AA	AB	AB	BB	AB	AB	AB	AA	AB	AB	AA	AB	AB	AA	AB	--	AB	AA	BB	AB	--	BB	AB	BB	AA	AB	AB	AB	AB	AB	AB	AB	BB	AB	BB	AB	AB	AB
80C-4-94	MN1914	MN1955	-	-	1	-	-	-	--	AB	AB	AB	AA	BB	AB	AB	AA	AA	AA	BB	AA	AB	AB	AB	AA	AB	AB	AA	AA	BB	BB	--	AB	AB	BB	AA	AB	AB	AB	AB	AB	AB	AB	BB	AB	BB	AB	AB	AB
80C-4-95	MN1914	MN1955	-	-	1	-	-	-	AA	AB	AB	AB	AB	AB	AB	AA	AB	AB	AA	AB	AB	AB	AB	AB	AA	AB	AB	AA	AA	BB	BB	--	AB	AB	BB	AA	AB	AB	AB	AB	AB	AB	AB	BB	AB	BB	AB	AB	AB
80C-4-96	MN1914	MN1955	-	-	1	-	-	-	--	BB	BB	AA	AB	AB	BB	AB	AB	AB	AA	AB	AB	AA	AB	AB	AA	AB	AB	AB	AA	BB	AB	BB	BB	AB	AB	AA	AB	BB	AA	--	BB	BB	AA	AB	BB	AB	BB	BB	AA
80C-4-97	MN1914	MN1955	-	-	2	-	-	-	AA	AB	AB	AB	AB	AB	AB	AA	AB	AB	AA	AB	AB	AB	AB	AB	AA	AB	AB	AA	AA	BB	BB	AB	AB	AB	BB	AA	AB	AB	AB	AB	AB	AB	AB	BB	AB	BB	AB	AB	AB
80C-4-98	MN1914	MN1955	-	-	1	-	-	-	--	AB	AB	AB	AA	BB	AB	AB	AA	AA	AA	BB	AA	AB	AA	AA	AA	AA	AA	AA	AA	BB	BB	AA	AA	AA	BB	AA	AA	AA	BB	AA	AA	AA	BB	BB	AA	BB	AA	AA	BB
Honeycrisp	Keepsake	MN1627	-	-	-	-	-	-	AB	AB	AB	AB	AA	BB	AB	AB	AA	AA	AA	BB	AA	AB	AA	AA	AA	AA	AA	AA	AA	BB	BB	AA	AA	AA	BB	AA	AA	AA	BB	AA	AA	AA	BB	BB	AA	BB	AA	AA	BB
Jonafree	PRI855-102	NJ31	-	-	-	-	-	-	AB	BB	BB	AA	AA	BB	BB	AB	AA	AA	AA	BB	AA	BB	AA	AA	AA	BB	AA	AA	AA	AA	BB	BB	AA	AA	BB	AA	AA	BB	AA	BB	BB	BB	AA	AA	BB	AB	BB	AB	AB
MN1764	-	-	-	-	-	-	-	-	AA	AB	AB	AA	AB	AB	BB	AA	AB	AB	AA	AB	AA	AB	AB	AB	AB	AB	AA	AA	AA	AA	BB	BB	AA	AA	BB	AA	AA	BB	AA	BB	BB	BB	AA	AA	BB	AA	BB	BB	AA
MN1702	Fireside	Frostbite	-	-	-	-	-	-	AB	BB	BB	AA	AB	AB	BB	AB	AB	AB	AA	AB	AB	AA	AB	AB	AA	AB	AB	AB	AA	BB	AB	AB	AB	AA	BB	AB	AA	AB	AB	AB	AA	AB	BB	BB	AB	BB	AB	AB	BB
PitmPine	-	-	-	-	-	-	-	-	BB	BB	BB	AB	AA	BB	BB	BB	AA	AA	AB	BB	AA	AA	AA	AA	AA	AB	AA	BB	AB	BB	AB	BB	AB	AA	AA	AA	AB	AB	AA	BB	AB	BB	AB	BB	BB	BB	AB	AB	AB
Monark	-	-	-	-	-	-	-	-	AB	AB	AB	AA	AA	BB	BB	AB	AA	AA	AA	BB	AA	AA	AB	AB	AA	AB	AA	AB	AA	AB	AB	BB	AB	AB	AB	AA	AA	BB	AA	BB	AB	BB	AB	AB	BB	AB	AB	AB	AB
Keepsake	Frostbite	NorthSpy	-	-	-	-	-	-	AB	AB	AB	AB	AA	BB	AB	BB	AA	AA	AB	BB	AA	AA	AA	AB	AA	AB	AA	AA	AA	AB	BB	AB	AA	AA	BB	AA	AA	AB	AB	AB	AB	AB	AB	--	AB	--	AB	AB	AB
PRI855-102	PRI16-144	Jonathan	-	-	-	-	-	-	--	--	--	--	--	--	--	--	AA	AA	--	BB	AA	--	--	--	--	--	--	--	--	--	--	--	--	--	--	--	AA	BB	--	--	--	BB	--	--	BB	--	--	--	--
Fireside	Wealthy	F_Fireside	-	-	-	-	-	-	BB	BB	BB	AA	AA	BB	BB	BB	AA	AA	AA	BB	AA	AB	AA	AA	AA	AB	AA	AB	AA	AB	AB	BB	AB	AA	BB	AB	AA	BB	AA	BB	AB	BB	AB	--	BB	--	BB	BB	--
MN1627	Duchess_of_Oldenburg	GoldenDel	-	-	-	-	-	-	AA	AB	AB	AB	AB	AB	AB	AB	AA	AA	AA	BB	AA	-A	AA	AA	AA	AB	AA	AA	AA	AB	BB	AB	AA	AB	BB	AA	AA	AB	BB	AA	AA	AB	BB	--	AB	--	AA	AA	AB
NJ31	RomBeauty	NorthSpy	-	-	-	-	-	-	--	--	--	--	--	--	--	--	--	--	--	--	--	--	--	--	--	--	--	--	--	--	--	--	--	--	--	--	--	--	--	--	--	--	--	--	--	--	--	--	--
Frostbite	-	-	-	-	-	-	-	-	AB	BB	BB	AA	AB	AB	BB	AB	AB	AB	AA	AB	AB	AA	AB	AB	AA	AB	AB	AA	AA	BB	BB	AA	AA	AA	BB	AA	AA	AB	AB	AB	AA	AB	BB	--	AB	--	AB	AA	BB
PRI16-144	GoldenDel	F2_26829-2-2	-	-	-	-	-	-	--	--	BB	--	--	--	BB	--	AA	AA	AA	BB	AA	--	--	AA	--	--	--	--	--	--	--	--	--	--	--	AA	AA	BB	--	--	--	BB	--	--	BB	--	--	--	--
Wealthy	Duchess_of_Oldenburg	Jonathan	-	-	-	-	-	-	AB	BB	BB	AA	AB	AB	BB	AB	AB	AB	AA	AB	AB	AB	AB	AB	AA	BB	AB	AA	AA	AB	BB	BB	AB	AB	BB	AA	AB	BB	AA	BB	BB	BB	AA	--	BB	--	BB	BB	AA
Duchess_of_Oldenburg	-	-	-	-	-	-	-	-	AA	AB	AB	AB	AB	AB	AB	AA	AB	AB	AA	AB	AB	--	AB	AB	AA	AB	AB	AA	AA	BB	BB	AB	AB	AB	BB	AA	AB	AB	AB	AB	AB	AB	--	--	AB	--	AB	AB	AB
RomBeauty	-	-	-	-	-	-	-	-	AB	--	BB	AA	AA	BB	BB	AB	AA	AA	AA	BB	AA	AB	AA	--	AA	AB	AA	AB	--	AB	AB	BB	AB	AA	AB	AA	AA	BB	AA	BB	AB	BB	AB	--	BB	--	AB	AB	AA
NorthSpy	-	-	-	-	-	-	-	-	AA	AB	AB	AB	AB	AB	AB	AB	AB	AB	AB	AB	AA	AA	AB	BB	AA	BB	AB	AA	AA	AB	BB	BB	AA	AA	BB	AA	AA	BB	AA	BB	BB	BB	AA	--	BB	--	BB	AB	--
Jonathan	EsopSpitz	F_Jonathan	-	-	-	-	-	-	AB	AB	AB	AB	AA	BB	AB	BB	AA	AA	AB	BB	AA	AB	AA	AB	AA	AB	AA	AA	AA	AB	BB	AB	AB	AB	BB	AB	AA	BB	AB	AB	BB	BB	AA	--	BB	--	BB	BB	AA
F_Fireside	-	-	-	-	-	-	-	-	--	--	--	--	--	--	--	--	--	--	--	--	--	--	--	--	--	--	--	--	--	--	--	--	--	--	--	--	--	--	--	--	--	--	--	--	--	--	--	--	--
GoldenDel	Grimes_Golden	F_GoldenDel	-	-	-	-	-	-	AA	AB	BB	AA	AB	AB	BB	AB	AA	AA	AA	BB	AA	AB	AB	AA	AB	BB	AB	AA	AA	AA	BB	BB	AB	AB	BB	AA	AA	BB	AB	AB	AB	BB	AB	--	BB	--	AB	AB	--
EsopSpitz	-	-	-	-	-	-	-	-	AA	AA	AB	AB	AA	BB	AB	AB	AA	AA	AB	BB	AA	AB	AA	AB	AA	AB	AA	AA	AA	AB	BB	AB	AB	AB	BB	AB	AA	BB	AB	AB	BB	BB	AA	--	BB	--	BB	BB	AA
Grimes_Golden	-	-	-	-	-	-	-	-	AB	--	BB	AB	--	--	--	AB	--	--	AB	--	--	--	AB	--	AB	--	--	--	--	AA	--	BB	AB	--	BB	--	AA	--	AA	BB	BB	--	--	--	--	AB	BB	BB	--
F2_26829-2-2	-	-	-	-	-	-	-	-	BB	BB	BB	AB	AA	BB	BB	BB	AA	AA	AA	BB	AA	AB	AA	AA	AA	AB	AA	BB	AB	BB	AB	--	AB	AA	AA	AA	AA	BB	BB	AB	AA	BB	AB	--	BB	--	BB	AA	--
F_Jonathan	-	-	-	-	-	-	-	-	--	--	--	--	--	--	--	--	--	--	--	--	--	--	--	--	--	--	--	--	--	--	--	--	--	--	--	--	--	--	--	--	--	--	--	--	--	--	--	--	--
F_GoldenDel	-	-	-	-	-	-	-	-	--	--	--	--	--	--	--	--	--	--	--	--	--	--	--	--	--	--	--	--	--	--	--	--	--	--	--	--	--	--	--	--	--	--	--	--	--	--	--	--	--
Monroe	Jonathan	RomBeauty	-	-	-	-	-	-	AB	BB	BB	AA	AA	BB	BB	AB	AA	AA	AA	BB	AA	BB	AA	AA	AA	BB	AA	AA	AA	AA	BB	BB	AA	AA	BB	AA	AA	BB	AA	BB	BB	BB	AA	--	BB	--	BB	BB	AA
PRI14-126	GoldenDel	F2_26829-2-2	-	-	-	-	-	-	AB	BB	BB	AA	AB	AB	BB	BB	AA	AA	AA	BB	AA	AA	AA	AA	AA	AB	AA	AB	AA	AB	AB	BB	AB	AB	AB	AA	AA	BB	BB	AA	AA	BB	AB	--	BB	--	BB	AB	--
PRI14-152	GoldenDel	F2_26829-2-2	-	-	-	-	-	-	AB	--	BB	AB	--	--	--	BB	--	--	AA	--	--	--	AA	--	AA	--	--	--	--	AB	--	AB	AA	--	AB	--	AA	--	BB	AA	--	--	--	--	--	--	AB	AA	--
PRI14-510	GoldenDel	F2_26829-2-2	-	-	-	-	-	-	AB	--	BB	AA	--	--	--	AB	--	--	AA	--	--	--	AB	--	AB	--	--	--	--	AB	--	BB	BB	--	AB	--	AA	--	AB	BB	AB	--	--	--	--	AB	BB	AB	--
PRI47-176	Jonathan	F2_26829-2-2	-	-	-	-	-	-	AB	--	AB	AB	--	--	--	BB	--	--	AB	--	--	--	AA	--	AA	--	--	--	--	BB	--	AB	BB	--	AB	--	AA	--	BB	--	AB	--	--	--	--	AB	BB	AB	--
PRI54-12	Wealthy	F2_26829-2-2	-	-	-	-	-	-	BB	--	BB	AA	--	--	--	BB	--	--	AA	--	--	--	AA	--	AA	--	--	--	--	AB	--	BB	AB	--	AB	--	AA	--	AB	--	AB	--	--	--	--	AB	BB	AB	--
MN1914	Honeycrisp	Zestar	-	-	-	-	-	-	AB	BB	BB	AA	AB	AB	BB	AB	AB	AB	AA	AB	AB	AA	AB	AB	AA	AB	AB	AA	AA	BB	BB	--	AB	AB	BB	AA	AB	AB	AB	AB	--	AB	AB	--	AB	--	AB	AB	AB
Zestar	StateFair	MN1691	-	-	-	-	-	-	AB	BB	BB	AA	AB	AB	BB	AB	AB	AB	AA	AB	--	AA	AB	AB	AA	BB	--	AA	AA	AB	BB	BB	AB	B-	BB	AA	BB	BB	AA	BB	BB	BB	AA	--	BB	--	BB	AB	AB
StateFair	Mantet	Haralson	-	-	-	-	-	-	AA	BB	BB	AA	BB	AA	BB	AA	--	BB	AA	AA	BB	AA	BB	AB	AA	BB	BB	AA	AA	AB	BB	BB	AB	AB	BB	AA	AB	BB	AA	BB	BB	BB	AA	--	BB	--	BB	BB	AA
Mantet	-	-	-	-	-	-	-	-	--	--	--	--	--	--	--	--	--	--	--	--	--	--	--	--	--	--	--	--	--	--	--	--	--	--	--	--	--	--	--	--	--	--	--	--	--	--	--	--	--
Haralson	Malinda	Wealthy	-	-	-	-	-	-	AA	BB	BB	AA	BB	AA	BB	AA	--	BB	AA	AA	BB	AA	BB	AB	AA	AB	AB	AA	AA	AB	BB	BB	AB	AB	BB	AA	AB	BB	AA	BB	BB	BB	AB	--	BB	--	BB	BB	AA
Malinda	-	-	-	-	-	-	-	-	AA	BB	BB	AA	BB	AA	BB	AA	--	BB	AA	AA	AB	AA	BB	AB	AB	AA	AA	AA	AA	AA	BB	BB	AA	AA	BB	AA	AB	BB	AB	BB	BB	BB	AB	--	BB	--	AB	BB	AA
MN1691	Fireside	Goodland	-	-	-	-	-	-	BB	BB	BB	AA	AA	BB	BB	BB	AA	AA	AA	BB	AA	AB	AA	--	AA	BB	AA	AA	AA	AA	BB	BB	AA	AB	BB	AB	AB	BB	AA	BB	AB	BB	AB	--	BB	--	BB	AB	BB
Goodland	-	-	-	-	-	-	-	-	AB	BB	BB	AA	AB	AB	BB	AB	AB	AB	AA	AB	AB	AA	AB	AB	AA	BB	AB	AA	AA	AB	BB	--	AB	B-	BB	AA	BB	BB	AA	BB	AB	AB	AB	--	AB	--	AB	AA	BB
MN1955	Honeycrisp	Monark	-	-	-	-	-	-	AB	AB	AB	AB	AA	BB	AB	AB	AA	AA	AA	BB	AA	AB	AA	AA	AA	AA	AA	AB	AA	BB	AB	AB	AB	AA	AB	AA	AA	AB	AB	AB	AB	AB	AB	--	AB	--	AB	AB	AB
[truncated: 1,243 more columns]
