# Supplementary material for: Genetics of zonal leaf chlorosis and genetic linkage to a major gene regulating skin anthocyanin production (MdMYB1) in the apple (Malus × domestica) cultivar Honeycrisp
Source: PLoS One. 2019 Jan 28;14(1):e0210611. doi: 10.1371/journal.pone.0210611 (PMC6349313; doi:10.1371/journal.pone.0210611)
Supplement: S3 Table — (XLSX) [file pone.0210611.s003.xlsx]

## Sheet: TS3
Table S3: SNP names, NCBI dbSNP accession numbers, physical positions on the 'Golden Delicious' double haploid genome, cM positions on the genetic map used in this study for SNPs used for haplotype analysis at major QTL identified in this study, and the Kompetitive primer sequence information for SNPs used for analysis of greenhouse seedlings in 2018.
8K_marker_indexa	SNP_Namea	SNP_SS_numberb	LG_Dhgenomec	Pos_Dhgenomec	cMd	Kompetitive Primer sequences
394	GDsnp01319	ss475882785	5	35485736	25.206	NA
6925	RosBREEDSNP_SNP_GT_24403609_Lg5_AT11_MAF20_1620320_exon1	ss475878387	5	34899302	27.839	NA
5896	RosBREEDSNP_SNP_GA_24417621_Lg5_AT11_MAF30_MDP0000277380_exon1	ss475878389	5	34870690	27.839	NA
3703	RosBREEDSNP_SNP_CA_24525168_Lg5_01304_MAF30_1636386_exon1	ss475878392	5	34662517	28.322	NA
7671	RosBREEDSNP_SNP_TC_24622707_Lg5_01304_MAF50_1627174_exon3	ss475878399	5	34588708	28.322	NA
5897	RosBREEDSNP_SNP_GA_24528761_Lg5_01304_MAF40_1643253_exon1	ss475878393	5	34658921	28.322	NA
7360	RosBREEDSNP_SNP_TC_15472298_Lg5_01616_MAF30_1682170_exon2	ss475878323	5	34147620	29.094	NA
2463	RosBREEDSNP_SNP_AG_15491385_Lg5_01616_MAF40_1680720_exon1	ss475878324	5	34132679	29.094	NA
2464	RosBREEDSNP_SNP_AG_15493630_Lg5_01616_MAF30_1630498_exon2	ss475878325	5	34130431	29.094	NA
2476	RosBREEDSNP_SNP_AG_1584365_Lg8_00419_MAF10_629423_exon1	ss475883279	8	1833384	2.499	NA
213	GDsnp00419	ss475882867	8	1862006	2.499	NA
2482	RosBREEDSNP_SNP_AG_1622557_Lg8_00419_MAF40_220069_exon1	ss475878970	8	1869416	2.499	NA
2485	RosBREEDSNP_SNP_AG_1632544_Lg8_00419_MAF40_MDP0000270476_exon5	ss475878972	8	1881710	2.703	NA
3607	RosBREEDSNP_SNP_CA_1674505_Lg8_01632_MAF20_237370_exon2	ss475878973	8	1931980	3.098	NA
477	GDsnp01632	ss475882868	8	2680187	4.097	NA
8216	RosBREEDSNP_SNP_TC_6209800_Lg8_RosCOS1254_MAF30_1639968_exon1	ss475878982	8	3572718	6.851	NA
8158	RosBREEDSNP_SNP_TC_5120857_Lg8_01378_MAF50_29486_exon1	ss475878975	8	4031733	7.445	NA
6455	RosBREEDSNP_SNP_GA_5157399_Lg8_01378_MAF30_MDP0000188682_exon2	ss475878977	8	4070762	7.445	NA
6456	RosBREEDSNP_SNP_GA_5159668_Lg8_01378_MAF10_MDP0000150374_exon1	ss475878978	8	4073031	7.445	NA
5050	RosBREEDSNP_SNP_CT_5166014_Lg8_01378_MAF30_1645550_exon1	ss475878979	8	4079378	7.445	NA
408	GDsnp01378	ss475882869	8	4038413	7.504	NA
5244	RosBREEDSNP_SNP_CT_8429416_Lg8_01550_MAF20_MDP0000306160_exon1	ss475879014	8	4250585	7.504	NA
3441	RosBREEDSNP_SNP_AG_8440063_Lg8_01550_MAF30_MDP0000169265_exon3	ss475879015	8	4277028	7.504	NA
8320	RosBREEDSNP_SNP_TC_8448146_Lg8_01550_MAF50_556385_exon1	ss475879016	8	4290895	7.504	NA
2926	RosBREEDSNP_SNP_AG_29730777_Lg9_02437_MAF40_478494_exon2	ss475879510	9	29372925	50.112	NA
4660	RosBREEDSNP_SNP_CT_29747015_Lg9_02437_MAF10_398286_exon1	ss475879512	9	29385185	50.112	NA
676	GDsnp02437	ss475882938	9	29386401	50.112	ATGGCCGACTACTCAACCTCAAT - GGCCGACTACTCAACCTCAAG
6082	RosBREEDSNP_SNP_GA_29766970_Lg9_00467_MAF30_MDP0000131783_exon2	ss475879513	9	29399639	50.112	NA
7818	RosBREEDSNP_SNP_TC_29773504_Lg9_00467_MAF20_MDP0000245153_exon1	ss475879514	9	29406172	50.112	NA
4661	RosBREEDSNP_SNP_CT_29778441_Lg9_00467_MAF40_MDP0000245153_exon5	ss475879516	9	29411323	50.112	AATAGCTAGATCGAAGAAGTTTAACCTTTA - AGCTAGATCGAAGAAGTTTAACCTTTG
4662	RosBREEDSNP_SNP_CT_29807663_Lg9_00467_MAF30_MDP0000294547_exon4	ss475879520	9	29439222	50.112	NA
2077	RosBREEDSNP_SNP_AC_29824342_Lg9_00467_MAF50_1670978_exon1	ss475879521	9	29455547	50.112	CCACAATACAAAAGATGACAATCTTAATTGAA - CACAATACAAAAGATGACAATCTTAATTGAC
8013	RosBREEDSNP_SNP_TC_35855412_Lg9_00860_MAF20_1620670_exon2	ss475879576	9	30468602	51.793	NA
4883	RosBREEDSNP_SNP_CT_35857597_Lg9_00860_MAF30_1682680_exon3	ss475879577	9	30470787	51.793	NA
8631	RosBREEDSNP_SNP_TG_35859865_Lg9_00860_MAF10_MDP0000233161_exon1	ss475879578	9	30473055	52.23	NA
302	GDsnp00860	ss475882948	9	30522473	52.23	NA
6290	RosBREEDSNP_SNP_GA_35909322_Lg9_00860_MAF30_786566_exon1	ss475883726	9	30526409	52.23	NA
6291	RosBREEDSNP_SNP_GA_35913773_Lg9_00860_MAF20_MDP0000132641_exon2	ss475879579	9	30530846	52.23	NA
4886	RosBREEDSNP_SNP_CT_35934024_Lg9_00860_MAF50_MDP0000121139_exon5	ss475879580	9	multiple hits	52.23	AGTCCTCAAACTATACACCTACAAGT - GTCCTCAAACTATACACCTACAAGC
224	GDsnp00467	ss475882939	9	32577513	55.841	NA
2984	RosBREEDSNP_SNP_AG_31685318_Lg9_00206_MAF20_150466_exon1	ss475879523	9	32660975	55.841	NA
6157	RosBREEDSNP_SNP_GA_31694289_Lg9_00206_MAF30_MDP0000259589_exon4	ss475879524	9	32673610	55.841	NA
3790	RosBREEDSNP_SNP_CA_32359909_Lg9_00659_MAF50_MDP0000210870_exon1	ss475879537	9	33443714	57.644	NA
3006	RosBREEDSNP_SNP_AG_32704397_Lg9_01416_MAF20_531820_exon1	ss475883301	9	33747327	59.663	NA
7006	RosBREEDSNP_SNP_GT_32822454_Lg9_MYB10_MAF20_1651341_exon1	ss475879554	9	35595092	60.133	NA
6208	RosBREEDSNP_SNP_GA_33185982_Lg9_01293_MAF10_MDP0000507749_exon3	ss475879567	9	multiple hits	60.595	NA
3025	RosBREEDSNP_SNP_AG_33217423_Lg9_00332_MAF20_390087_exon1	ss475883032	9	34332642	60.595	NA
a Chagné et al. 2012
b NCBI dbSNP accession number
c Daccord et al. 2017
d Howard et al. 2017, with the exception of SNP 6291, which was placed via physical coordinates coupled with a check to segregation data to ensure accurate marker placement.
