# Supplementary material for: Genetics of zonal leaf chlorosis and genetic linkage to a major gene regulating skin anthocyanin production (MdMYB1) in the apple (Malus × domestica) cultivar Honeycrisp
Source: PLoS One. 2019 Jan 28;14(1):e0210611. doi: 10.1371/journal.pone.0210611 (PMC6349313; doi:10.1371/journal.pone.0210611)
Supplement: S4 Table — (XLSX) [file pone.0210611.s004.xlsx]

## Sheet: TS4
Table S4. Squared Kendall's tau-b correlation coefficient and p-values for comparisons between 2014, 2015, and 2016 for ZLC incidence and between 2015 and 2016 for fruit skin overcolor rating.
Trait	Years compared	τ-b2	N	p-value
ZLC	2014-2015	0.326	389	<0.0001
ZLC	2014-2016	0.539	389	<0.0001
ZLC	2015-2016	0.394	389	<0.0001
Fruit skin overcolor	2015-2016	0.47	131	<0.0001
