# Supplementary material for: Genetics of zonal leaf chlorosis and genetic linkage to a major gene regulating skin anthocyanin production (MdMYB1) in the apple (Malus × domestica) cultivar Honeycrisp
Source: PLoS One. 2019 Jan 28;14(1):e0210611. doi: 10.1371/journal.pone.0210611 (PMC6349313; doi:10.1371/journal.pone.0210611)
Supplement: S5 Table — The 2*ln Bayes factors are interpreted as having hardly any (0–2), positive (2–5), strong (5–10), and decisive (>10) evidence for a 1 QTL model vs. a 0 QTL model per linkage group. The darker colors on this table represent the larger Bayes factors. (XLSX) [file pone.0210611.s005.xlsx]

## Sheet: TS5
Table S5. Bayes factors (2*ln) for a 1 QTL vs. 0 QTL model per linkage group for ZLC rating, grouped by population and year(s) evaluated. The 2*ln Bayes factors are interpreted as having hardly any (0-2), positive (2-5), strong (5-10), and decisive (>10) evidence for a 1 QTL model vs. a 0 QTL model per linkage group.
Population	Year	Linkage group
		1	2	3	4	5	6	7	8	9	10	11	12	13	14	15	16	17
Five families with 'Honeycrisp' as a common parent	2014	-1.5	6.1	-1.3	-4.1	6.7	-1.9	-2.9	6.4	31.3	-3.6	-4.2	-3.1	-2.9	-1.5	-1.6	1.9	-2.6
	2015	3.4	2.4	3.3	-2	1.6	-2.6	-2.5	-1.6	9.8	1.1	0.7	-2.1	-3.1	-0.8	-1.1	0.8	-0.1
	2016	1.1	2.9	-2.3	-1.8	5.9	-1.9	-2.5	6	31.1	-2	-2.6	-1.3	-2.8	-2.1	-1.6	-0.6	-1.9
	Averaged between 2014-2016	2.6	3.5	-2.4	-5.1	7.3	-4.1	-3	5.2	31.2	-4.2	-4.5	-3.7	-4.2	-2	-2.5	4.6	-3.2
'MN55' x 'Minneiska'	2016	-1.1	1	-1	-1.2	-1.4	-0.7	-1.2	-1.1	30.1	-1.1	-0.6	-1.5	-0.8	-0.5	-1.4	-0.7	-1.2
