# Supplementary material for: Genetics of zonal leaf chlorosis and genetic linkage to a major gene regulating skin anthocyanin production (MdMYB1) in the apple (Malus × domestica) cultivar Honeycrisp
Source: PLoS One. 2019 Jan 28;14(1):e0210611. doi: 10.1371/journal.pone.0210611 (PMC6349313; doi:10.1371/journal.pone.0210611)
Supplement: S6 Table — Physical and genetic coordinates for each SNP can be found in S3 Table. (XLSX) [file pone.0210611.s006.xlsx]

## Sheet: TS6
Table S6. Haplotype identities assigned by state with founding sources (if known) for each haplotype at the LG9 fruit skin overcolor QTL for all parents of families in this study. Physical and genetic coordinates for each SNP can be found in S3 table.
Haplotype sequence1	Haplotype name designation2	Parents with this haplotype3	Founding source(s)
AABBA	MdMYB1-H1	Honeycrispa, MN1702a,a/b, MN1764a/b/c,a/b/c, Monark	Duchess of Oldenburga, Jonathanb, Northern Spyc
BBABB	MdMYB1-H2	Honeycrispd	Frostbited
BABBA	MdMYB1-H3	Jonafreee/f,g/h	Golden Deliciouse, F2_26829-2-2f, Rome Beautyg, Northern Spyh
BABAB	MdMYB1-H4	Pitmaston Pineapple	-
BBBBB	MdMYB1-H5	Pitmaston Pineapple	-
1The following SNPs from the 8K SNP array (Chagné et al., 2012) were used, in order, for haplotyping: ss475879537, ss475883301, ss475879554, ss475879567, ss475883032. The A and B designations in the haplotype sequences refer to nucleotide variations for the listed SNPs that are outlined in Chagné et al. (2012). Seedlings with recombinant haplotypes were not included in this table. 2The haplotype …
