# Supplementary material for: Genetics of zonal leaf chlorosis and genetic linkage to a major gene regulating skin anthocyanin production (MdMYB1) in the apple (Malus × domestica) cultivar Honeycrisp
Source: PLoS One. 2019 Jan 28;14(1):e0210611. doi: 10.1371/journal.pone.0210611 (PMC6349313; doi:10.1371/journal.pone.0210611)
Supplement: S7 Table — Physical and genetic coordinates for each SNP can be found in S3 Table. (XLSX) [file pone.0210611.s007.xlsx]

## Sheet: TS7
Table S7. Haplotype identities assigned by state with founding sources (if known) for each haplotype at the LG9 zonal leaf chlorosis QTL for all parents of families in this study and 'Duchess of Oldenburg'. The portions of the 'Duchess of Oldenburg' haplotypes that constitute the recombined haplotype present in 'Honeycrisp' that is associated with increased zonal leaf chlorosis are shown in bold …
Haplotype sequence1	Haplotype name designation	Parents with this haplotype2	Founding source(s)
ABBBA BBAAB ABBAA BAB	LG9-H1	Honeycrispa, Minneiskaa, MN55a	Duchess of Oldenburg (recombinant)a
ABABA ABBBA BBABB BAA	LG9-H2	Honeycrispb	Frostbiteb
ABBBA BBAAB ABBAA ABB	LG9-H3	Pitmaston Pineapple	?
ABABB ABBAB BBABB BAB	LG9-H4	Jonafreec	F2_26829-2-2c
ABABB ABBAB BBBBB BAB	LG9-H5	MN1702d, MN1764 (2x)d, Monarkd, MN55d	Duchess of Oldenburgd
BBABA BAAAB AABBA BAB	LG9-H6	Pitmaston Pineapple	?
BBAAA BAAAB ABBBA BAB	LG9-H7	Jonafreee	Rome Beauty (recombinant)e
AAABB ABBAA ABBBB BAB	LG9-H8	Monark	?
AAABB ABBBA ABABB BAB	LG9-H9	Minneiskaf	Goodlandf
ABBBA BBAAB ABBBA BAB	LG9-H10	MN1702g	Jonathang
ABBBA BBAAB ABBAA AAA	LG9-H11	Duchess of Oldenburg	?
1The following SNPs from the 8K SNP array (Chagné et al., 2012) were used, in order, for haplotyping: ss475879510, ss475879512, ss475882938, ss475879513, ss475879514, ss475879516, ss475879520, ss475879521, ss475879576, ss475879577, ss475879578, ss475882948, ss475883726, ss475879579, ss475879580, ss475882939, ss475879523, and ss475879524. The A and B designations in the haplotype sequences refer t…
