# Supplementary material for: Genetics of zonal leaf chlorosis and genetic linkage to a major gene regulating skin anthocyanin production (MdMYB1) in the apple (Malus × domestica) cultivar Honeycrisp
Source: PLoS One. 2019 Jan 28;14(1):e0210611. doi: 10.1371/journal.pone.0210611 (PMC6349313; doi:10.1371/journal.pone.0210611)
Supplement: S8 Table — Physical and genetic coordinates for each SNP can be found in S3 Table. (XLSX) [file pone.0210611.s008.xlsx]

## Sheet: TS8
Table S8: Haplotype identities assigned by state with founding sources (if known) for each haplotype at the LG5 zonal leaf chlorosis QTL for all parents of families in this study. Physical and genetic coordinates for each SNP can be found in S3 table.
Haplotype sequence1	Haplotype name designation	Parents with this haplotype2	Founding source(s)
AABBB AABA	LG5-H1	Honeycrispa, Minneiskaa, MN55a	Northern Spyb
ABBBB BAAA	LG5-H2	Honeycrispb	Grimes Goldenb
BBBBA BAAB	LG5-H3	MN1702c, Pitmaston Pineapple	Frostbitec
BBBBA BAAA	LG5-H4	Pitmaston Pineapple	?
BBBBB ABBA	LG5-H5	MN1702d, Jonafreed	Jonathand
AABBB ABAA	LG5-H6	Jonafreee, MN1764	Rome Beautye
ABABB AAAB	LG5-H7	MN1764	?
AABBB BABA	LG5-H8	Monark	?
ABAAB BBBA	LG5-H9	Minneiskaf, MN55g, Monarkg	Goodlandf
1The following SNPs from the 8K SNP array (Chagné et al., 2012) were used, in order, for haplotyping: ss475882785, ss475878387, ss475878389, ss475878392, ss475878399, ss475878393, ss475878323, ss475878324, and ss475878325. The A and B designations in the haplotype sequences refer to nucleotide variations for the listed SNPs that are outlined in Chagné et al. (2012). Seedlings with recombinant hap…
