# Supplementary material for: Genetics of zonal leaf chlorosis and genetic linkage to a major gene regulating skin anthocyanin production (MdMYB1) in the apple (Malus × domestica) cultivar Honeycrisp
Source: PLoS One. 2019 Jan 28;14(1):e0210611. doi: 10.1371/journal.pone.0210611 (PMC6349313; doi:10.1371/journal.pone.0210611)
Supplement: S9 Table — Physical and genetic coordinates for each SNP can be found in S3 Table. (XLSX) [file pone.0210611.s009.xlsx]

## Sheet: TS9
Table S9: Haplotype identities assigned by state with founding sources (if known) for each haplotype at the LG8 zonal leaf chlorosis QTL for all parents of families in this study. Physical and genetic coordinates for each SNP can be found in S3 table.
Haplotype sequence1	Haplotype name designation	Parents with this haplotype2	Founding source(s)
AAAAB ABAAA BBBAB	LG8-H1	Honeycrispa, Minneiskaa	Northern Spya
ABABA BBAAB BBBAA	LG8-H2	Honeycrispb, MN1764, MN55b, Pitmaston Pineapple	Grimes Goldenb
BBBAB AABBB BABAA	LG8-H3	Pitmaston Pineapple	?
ABABB BAAAA BBBBB	LG8-H4	MN1702c, Minneiskac	Firesidec
BBABB AABBB ABAAB	LG8-H5	MN1702d	Frostbited
ABBAB BBAAB BBBAA	LG8-H6	Jonafreee, Monark	Esopus Spitzenburge
AABAB AABBB BABAA	LG8-H7	Jonafreef, MN1764	Northern Spyf
ABABA AABBB BABAA	LG8-H8	MN55g, Monarkg	?
1The following SNPs from the 8K SNP array Chagné et al., 2012) were used, in order, for haplotyping: ss475883279, ss475882867, ss475878970, ss475878972, ss475878973, ss475882868, ss475878982, ss475878975, ss475878977, ss475878978, ss475878979, ss475882869, ss475879014, ss475879015, and ss475879016. The A and B designations in the haplotype sequences refer to nucleotide variations for the listed S…
